# Supplementary material for: Lipid metabolism of plasma-derived small extracellular vesicles in COVID-19 convalescent patients
Source: Sci Rep. 2023 Oct 3;13:16642. doi: 10.1038/s41598-023-43189-5 (PMC10547714; doi:10.1038/s41598-023-43189-5)
Supplement: Supplementary file 2 — Supplementary Information 2. [file 41598_2023_43189_MOESM2_ESM.xlsx]

## Sheet: Lipid data
Group	HC	HC	HC	HC	HC	HC	HC	HC	HC	HC	HC	HC	HC	HC	HC	HC	HC	HC	HC	RA	RA	RA	RA	RA	RA	RA	RA	RA	RA	RA	RA	RA	RA	RA	RA	RA	RA	RM	RM	RM	RM	RM	RM	RM	RM	RM	RM	RM	RM
Id	MC04	MD02	MC20	MD01	MC02	MD04	MC49	MC38	MC06	MC41	MC32	MC21	MC46	MC47	MB78	MD03	MC30	MC23	MD14	MC09	MC28	MC19	MC13	MC11	MC35	MB79	MC16	MB86	MC27	MC55	MB85	MC48	MC14	MC42	MC24	MC31	MC37	MB38	MB42	MP01	MB35	MB53	MB17	MB55	MB27	MB47	MB72	MB39	MB16
FFA(12:0)	44.684	43.9824	38.9373	40.8623	56.6871	66.1485	52.0026	47.2154	136.322	45.3562	33.5598	77.8695	41.0297	49.9371	35.0072	66.5822	45.8197	68.2861	58.4563	37.7537	59.105	67.0052	62.688	233.124	57.9088	42.1305	61.243	46.7858	45.9658	36.3073	40.2734	56.5363	39.2114	60.4208	76.6939	61.1802	81.4728	112.57	55.8944	44.5859	41.1177	67.5286	53.7034	39.0129	48.3466	54.2918	47.9419	44.7079	42.1502
FFA(12:1)	292.203	189.454	82.1797	102.773	86.2651	119.297	56.8424	194.527	2405.13	99.7351	53.5031	245.759	67.4209	142.899	64.81	90.7139	80.2773	89.082	265.015	60.6611	158.993	172.598	106.096	3836.01	99.2791	99.2285	98.9596	141.126	108.499	74.8613	72.196	126.996	51.2449	55.7166	1821.8	90.5556	332.495	1297.28	90.2092	69.7907	113.792	213.03	99.2867	88.0377	82.4706	133.843	125.987	154.062	39.3112
FFA(14:0)	282.14	180.578	224.652	229.243	134.888	155.156	162.986	194.04	251.772	151.151	145.762	191.788	190.122	184.584	144.957	115.766	136.085	137.725	217.538	275.505	206.65	331.286	160.631	229.571	195.49	149.691	182.673	223.621	111.131	141.885	158.512	180.546	148.15	156.008	1021.53	144.953	205.508	169.771	174.316	131.294	253.017	293.831	165.019	162.879	209.059	288.176	170.744	172.441	184.024
FFA(14:1)	86.5387	63.3248	53.3937	55.3945	37.2635	57.3542	42.7112	49.6577	82.8808	48.8773	54.7806	85.4033	34.3113	81.9669	33.8534	47.0203	60.6439	63.3113	68.9493	46.7251	79.067	78.8816	50.9976	96.4746	53.0213	49.0741	39.0276	46.9752	37.1788	40.7006	29.6503	67.5277	35.5919	25.1483	379.336	42.7596	118.577	65.9869	40.1345	29.4228	58.4187	42.7463	62.8403	53.6565	52.631	46.9791	58.358	63.7083	18.6761
FFA(16:0)	11360.3	23270.3	13515.7	14632.2	11233.3	11539.8	14502.6	14142.1	9925.9	10333.6	15006.7	11792.9	14160.2	15161.4	10872.7	11215.1	13202.9	11936.3	10767.3	13256.2	14915.3	13564.8	12224.6	10615.1	11429.2	14408.2	10701	13752.4	9772.64	14143	9388.65	14393.3	10424.3	10911.6	7795	10853.8	13469.5	11689	10991	10160	15970.7	12551.7	10521.8	14040	13949.9	14975.4	11212.7	13088.5	12910.9
FFA(16:1)	40.8162	44.7916	25.7479	21.8655	19.8229	23.437	33.7881	30.6039	47.2715	20.6941	32.6987	34.6952	28.6851	41.7642	22.7141	27.0157	23.8922	23.6875	35.3951	17.1425	33.2476	26.9531	21.9008	53.8693	24.4836	19.7193	20.6689	19.7541	16.8683	28.1464	10.9322	38.7486	17.2548	20.7061	177.466	25.6311	42.5127	32.0542	15.7342	27.3716	40.4555	26.7084	22.5742	19.8137	21.7616	37.287	29.7987	26.6261	31.6344
FFA(16:2)	29.1821	243.215	41.7283	31.4794	58.0322	68.8794	52.7872	37.4259	62.3261	49.4263	27.7723	59.148	48.8327	133.287	31.6564	45.2636	29.0906	113.792	57.4208	108.856	46.5972	175.082	69.0488	41.9094	60.2885	44.0388	70.8462	43.1061	61.6935	33.9548	116.94	47.7671	50.4389	81.884	15.6199	51.1097	189.149	30.4976	195.842	47.0332	85.8212	45.64	58.975	47.5271	50.5864	47.5577	63.0023	50.5265	53.1774
FFA(17:0)	547.477	976.918	427.885	462.908	300.655	356.465	377.398	512.944	896.33	313.107	434.768	320.972	374.719	553.006	336.302	347.56	417.942	392.905	481.527	401.248	517.147	579.157	421.827	4290.97	677.109	418.724	319.43	461.352	301.713	433.391	255.652	418.13	297.339	389.608	1010.03	340.229	451.029	473.703	366.472	293.677	530.035	443.61	431.942	393.016	354.034	506.324	455.352	360.906	427.9
FFA(17:1)	56.7751	59.1107	67.1307	69.9405	86.2925	102.115	60.6895	67.7285	507.775	75.4047	93.562	81.5089	50.9578	84.2709	69.2187	191.397	55.0106	113.39	140.923	65.2168	99.1003	67.4177	121.379	346.817	125.603	61.6455	96.0722	63.0962	103.435	69.7752	80.6843	72.0327	81.0203	112.698	122.571	98.5408	58.7718	453.102	133.531	84.6794	79.8782	86.0641	127.844	78.5666	79.4093	108.964	90.2325	71.5238	81.4435
FFA(18:0)	13445.7	25344.2	16377.9	15668.8	11914.1	12848.2	14838.1	15754.6	13144.5	11857.7	14923.3	11691.1	14429.9	17483.3	12321.5	13606.5	15610.5	11738	11678.3	14537.3	17769.9	16808.7	13525.8	13838.1	15413.8	14372.5	11775.3	16052.4	11246	14429.2	9757.61	14710.3	11690.8	11848.7	6855.74	12260.5	16052.6	12976.4	11814.2	10119.5	18924.8	13491.7	11983.4	14089.3	15670.3	15859.1	13249.9	13968.7	14710.1
FFA(18:1)	224.603	323.267	37.2941	57.1096	46.8299	48.0466	38.9103	100.857	619.677	62.0105	103.953	102.754	162.864	48.9014	82.7225	147.179	33.4707	42.3197	110.35	101.313	44.2698	36.8325	89.5536	103.716	106.64	44.3028	61.8265	29.5946	45.5744	76.3103	111.084	65.8681	71.1162	51.3991	1.98991	92.5499	37.2046	203.05	83.8106	60.579	121.785	253.099	48.8566	63.5012	35.2011	203.621	120.754	28.766	179.924
FFA(18:2)	1.42163	40.0151	9.5892	12.4491	13.391	5.9484	7.08302	16.1491	99.2852	5.46158	16.5658	4.26991	33.7952	7.48853	13.7971	20.8738	10.1452	13.9763	31.5198	32.8371	15.8086	13.7718	6.99854	26.4393	6.15662	20.8505	7.73878	4.46656	13.4175	19.3508	17.2693	3.59355	16.4041	8.6731	1.05954	15.4511	4.30674	74.2909	11.4145	11.79	12.347	69.3513	8.3725	4.25912	12.1221	38.9909	4.97232	2.58012	56.0342
FFA(18:3)	6.04287	43.6996	12.3009	8.92632	16.7938	17.2792	13.8264	12.3787	4.94761	19.551	8.09265	15.5177	3.61807	14.6723	7.86734	26.2909	19.7768	26.173	23.7782	10.5164	19.546	15.9966	19.2883	7.1249	20.6396	10.0888	18.7351	10.1398	14.1217	7.21428	9.07258	9.36853	8.59796	20.2935	1.13724	22.0563	9.81699	12.7178	18.3621	7.74456	13.9767	7.04327	21.748	14.0851	19.4557	8.82678	12.2621	10.0401	7.40867
FFA(18:4)	9.08835	58.4341	12.2672	10.6562	25.0955	21.078	8.60682	18.9444	7.09019	25.664	12.7473	22.2139	8.09163	21.3122	14.076	46.2797	36.7522	50.0831	43.1472	6.60721	17.5445	26.4237	20.9843	9.92073	37.7357	7.17336	20.088	8.58363	17.5072	3.71729	19.9833	8.36417	22.3906	30.35	10.9962	30.9446	15.3547	11.8775	15.8603	19.4387	20.7929	11.0885	16.9249	7.3773	32.5924	9.12387	11.9834	25.3873	7.43238
FFA(20:0)	18186	14181	9781.57	12198.6	7835.04	11383.8	7074.63	8808.95	21123.2	12850.1	8413.99	17779.4	9315.19	13047.9	8494.49	7554.13	10066	8566.88	9063.34	9492.64	13112.2	14828	9453.67	20954.9	11080.6	12661.1	9070.06	14588.1	6660.3	9700.67	7093.92	13743.9	4521.75	5810.12	35940.4	11250.6	18731.9	14657	7116.98	8828.57	11591.4	15920	11826	10856.8	8854.7	14958.9	12872.7	14276.6	7360.14
FFA(20:1)	245.629	358.738	125.563	249.188	127.559	175.824	91.5839	133.843	675.706	176.065	105.578	373.352	138.011	177.601	89.5501	143.332	126.47	170.212	166.018	141.27	303.341	257.876	167.021	951.71	165.001	184.555	136.503	217.692	108.832	116.936	103.19	169.724	86.8895	109.444	90.5272	176.992	264.986	262.001	149.148	111.218	191.368	337.215	184.458	159.087	124.778	224.104	187.575	210.318	96.9344
FFA(20:2)	4.952	18.9325	5.89954	12.5793	23.3386	17.9522	5.24869	10.5129	42.02	21.9683	9.65147	17.7976	7.66978	8.45627	13.703	23.4061	8.96645	25.7965	32.5168	11.0604	7.45671	7.61582	19.3238	23.7639	8.88105	16.6028	16.2894	11.1937	17.4021	17.3841	16.3088	5.64628	24.5234	22.1036	3.94137	13.6655	5.72102	26.9944	14.245	19.5326	9.765	14.4961	24.4933	8.83821	9.10367	9.08487	19.2744	12.274	24.1797
FFA(20:3)	31.7795	75.9438	23.6967	42.708	103.419	118.481	38.4523	59.5664	21.0189	100.508	43.8079	87.6136	38.8095	23.1763	71.7374	128.966	32.2121	96.9278	113.155	15.0295	22.423	22.2405	130.831	16.1209	52.964	23.5051	79.707	30.7983	65.0213	32.4533	84.0776	18.5801	62.5729	107.708	8.45393	76.7452	11.6284	72.4947	56.5444	68.4103	31.0283	36.9049	99.0042	18.0777	29.4319	15.215	107.408	83.1644	45.1529
FFA(20:4)	72.4478	288.711	404.391	419.033	145.752	169.478	355.672	468.03	42.883	125.115	461.767	122.446	357.198	441.967	144.103	235.174	377.17	171.843	173.826	297.366	489.398	316.954	197.003	28.682	150.904	404.562	152.715	350.21	123.609	347.734	40.3136	306.579	199.461	166.102	7.00179	146.001	235.971	142.303	60.446	114.17	272.804	273.658	135.018	445.937	222.625	365.024	177.681	248.057	277.823
FFA(20:5)	529.172	2873.27	3469.72	3658.44	1127.2	1195.38	3020.25	3881.38	407.559	1024.09	4189.34	900.644	3165	3684.87	1171.86	1790.94	3285.3	1308.48	1345.48	2727.88	4108.55	2573.12	1368.34	384.22	1154.03	3601.38	1117.82	3035.18	921.122	3071.5	217.418	2571.74	1588.12	1354.17	23.1273	1142.31	1852.91	1085.3	340.006	906.918	2312.07	2271.07	1042.43	4064.66	1695.77	3336.22	1487.26	1898.92	2400.64
FFA(22:0)	19242.4	10573	7331.14	9287.67	6441.92	9277.16	6872.13	7271.09	18495.4	7997.86	5449.32	12736.3	6360.66	13986	7497.84	7931.71	7645.28	6796.95	7859.56	6583.33	10084.6	12523.4	7903.66	17493.3	11241.1	7308.27	6288.91	10407.5	4663.52	7474.69	6788.77	11207.5	2972.11	4705.82	25169.9	7776.35	16198.3	13459.5	5795.44	6454.1	9445.81	11127	8117.41	7194.61	6330.11	13114.3	10646.4	11664.3	9127.6
FFA(22:1)	624.023	364.011	146.771	240.8	133.944	221.879	119.444	173.533	736.537	217.763	182.657	412.981	236.609	252.262	167.781	209.325	152.576	130.949	191.673	178.184	220.084	276.858	216.292	783.683	195.795	209.143	174.42	262.881	166.05	152.323	133.679	242.571	130.683	131.885	2181.3	185.509	521.81	370.528	147.955	189.894	286.301	360.974	202.635	190.832	133.977	333.933	309.404	255.142	226.871
FFA(22:2)	35.4242	48.1124	25.2544	27.6851	70.3532	45.3783	26.7429	43.9382	5.52346	56.2089	66.1235	42.3992	60.118	21.6144	7.80868	125.931	9.91487	41.3631	66.8006	52.2958	20.2672	10.3647	75.046	39.5976	60.2828	36.452	48.9705	22.7008	60.0365	47.1502	19.0299	36.1414	23.4737	78.6484	33.2954	90.1017	16.4529	57.8697	43.1651	17.2656	61.9906	9.4879	105.355	85.2288	28.9277	23.0236	118.368	41.2013	14.0301
FFA(22:3)	78.7287	152.429	92.5311	118.08	90.9363	94.8556	109.27	121.165	61.2064	82.0744	99.5888	171.317	133.002	285.816	182.11	178.578	208.591	217.058	187.728	108.496	304.107	285.2	179.834	85.9051	156.213	102.198	139.556	66.758	87.9668	126.594	100.956	199.826	92.909	104.155	58.2301	236.743	220.197	73.4385	145.87	128.335	114.996	160.674	95.3647	89.7466	89.9942	91.1821	72.9266	101.726	145.98
FFA(22:4)	6.75187	53.1225	10.6072	23.6371	8.17835	20.4668	8.99552	26.9468	10.298	10.4616	26.1934	21.2512	13.5767	13.0883	4.72191	29.0382	20.4218	20.3776	25.3167	18.0349	16.4861	13.4248	22.0922	7.18652	14.1356	18.7197	13.7266	17.2404	12.9716	35.6712	10.8016	8.33515	30.9715	23.5163	9.52472	19.0829	16.6983	13.004	15.4039	7.438	30.4622	12.9632	17.2399	19.602	17.9253	50.5975	18.968	7.68051	7.53982
FFA(22:5)	216.275	242.928	242.318	156.408	358.399	279.589	114.445	248.545	297.929	208.913	286.926	132.965	110.719	184.238	267.67	169.69	163.934	213.49	162.019	343.979	251.295	297.721	188.007	212.131	205.226	468.816	277.85	177.552	259.252	321.237	446.609	158.366	279.622	191.544	422.43	388.7	159.632	396.839	314.121	356.377	226.34	869.519	453.848	293.355	273.116	517.829	104.017	228.55	608.488
FFA(22:6)	4709.33	1759.81	824.704	1151.36	622.359	1003.31	588.726	1004.15	7391.99	941.841	622.302	2549.82	751.457	1737.16	698.079	604.136	809.007	703.657	1107.63	667.483	1472.55	1707.66	810.851	8740.57	948.949	942.096	719.297	1601.49	576.853	784.92	583.443	1531.09	321.478	420.782	9321.87	825.357	3914.97	4031.66	596.546	723.252	1310.02	1897.15	914.122	812.392	718.872	1594.02	1369.99	1724.9	518.956
PA(16:0/18:0)	471.396	1221.04	138.314	423.076	1100.22	176.027	119.739	1347.05	399.24	117.764	1651.37	1.48751	45.5051	1.48751	54.1544	294.989	123.91	21.8729	630.658	429.052	1.48751	220.551	832.435	2246.27	381.941	900.25	183.74	896.334	313.019	1104.51	181.305	764.313	707.582	537.713	1.48751	59.8581	1430.48	1.48751	694.983	138.502	454.983	45.9137	179.705	328.275	381.396	433.666	97.6561	29.16	1.48751
PC(12:0/16:0)	55.952	2.44467	2.44467	2.44467	24.6437	2.44467	24.5417	32.6176	2.44467	2.44467	2.44467	2.44467	62.293	36.2683	2.44467	167.71	33.8028	2.44467	60.2662	27.6055	32.1051	25.7477	2.44467	2.44467	25.9919	31.3785	26.6305	28.6224	61.8241	54.3575	31.9287	49.4044	26.9789	27.5647	30.9079	26.174	2.44467	2.44467	2.44467	25.5261	54.6813	29.7508	45.782	72.5561	2.44467	30.4136	2.44467	36.2532	35.1159
PC(14:0/16:0)	1311.6	1262.71	382.231	421.151	528.833	594.502	394.978	402.304	164.833	442.344	768.48	214.579	541.352	682.34	550.865	2713.88	672.197	423.856	990.809	547.886	179.477	668.602	627.813	662.464	915.178	780.328	974.649	991.497	929.829	645.783	635.451	1171.24	1363.34	705.731	767.361	207.199	639.043	525.576	1011.29	483.447	1057.41	461.087	248.017	695.039	936.868	1266.4	953.896	1533.36	1206.75
PC(16:0/16:0)	21528	34347.3	20826.2	23470.3	18438.1	17557.8	18716.9	15823.5	22212.6	14962.8	18739	10286.5	30443.1	14072.7	25129.7	19678.2	19222.7	14545.3	14946.8	18424	20218.8	14329.1	13469.7	16707.8	16234.9	23767	14149.8	21831.2	13388.1	23152.6	34765.7	16833.6	22731.2	16069.8	21968.6	14802.9	18913.3	16506.6	20757	22592.7	20318.8	25569.2	15134.4	18081.7	14757.4	17299	13604	17056.9	26519.6
PC(16:0/18:0)	1063.66	1890.62	1043.06	1865.27	1274.21	1607.16	1154.73	990.219	1862.3	1205.15	2486.7	805.667	3427.64	1014.59	2219.2	1457.89	1271.9	1109.35	1884.49	1638.2	1723.47	1214.21	1310.55	1817.79	1097.72	1729.14	1326.19	2756.95	1397.98	1782.29	3115.82	2425.93	1816.59	1163.15	1927.5	1006.49	1437.98	920.869	2401.09	1894.65	1844.91	1340.13	1614.01	1156.16	1414.09	819.06	1267.78	1105.84	2475.48
PC(16:0/18:1)	63.2421	76.2825	70.277	152.945	70.1675	89.4756	106.257	119.499	90.2314	81.306	74.8749	58.5196	83.272	88.9282	131.425	120.892	49.4402	49.3324	166.196	104.885	113.826	106.621	66.7877	96.0212	74.175	169.492	41.5288	82.3608	92.1329	63.8608	70.6978	148.081	138.652	50.7835	69.6026	43.7673	118.033	102.881	74.3099	67.6234	85.7891	425.37	66.8911	111.212	56.4827	60.6945	67.3992	54.5064	260.91
PC(16:0/18:2)	1089.07	572.003	265.207	456.729	609.902	459.572	439.769	577.985	936.113	461.948	673.554	353.439	604.807	557.472	411.915	505.586	684.254	258.975	638.701	419.274	300.514	307.124	380.29	603.134	468.687	769.799	621.111	731.327	493.679	771.837	399.946	422.697	268.206	683.508	529.627	570.372	461.065	421.011	383.519	499.24	620.583	3247.38	428.32	321.99	283.19	892.015	255.449	500.849	1254.85
PC(16:0/18:3)	1592.42	1863.5	833.514	1519.03	1205.94	1242.15	498.798	1158.61	1659.65	1200.39	1133.91	750.926	1540.76	811.99	1203.53	755.503	1047.97	835.129	1280.13	651.933	1597.08	1065.59	620.448	992.956	1185.05	1854.13	743.495	1709.25	1315.42	1526.32	826.62	951.349	1135.55	1022.58	1385.25	1208.36	683.557	1537.81	959.159	1191.42	1595.25	1801.89	1396.68	1163.02	1562.17	1225.44	1580.22	1125.16	1814.62
PC(16:0/20:0)	2207.56	1887.69	2082.91	1175.83	2043.82	1725.54	1416.42	1074.44	2324.82	830.362	1341.59	1165.22	1988.75	684.986	443.422	437.271	717.588	358.916	364.761	1847.64	1771.43	1378.92	792.68	1224.65	1818.45	2139.04	2159.67	1804.8	1252.95	1629.8	2108.97	437.68	613.317	394.341	321.284	390.928	331.673	1845.01	923.893	1707.27	1775.18	2757.04	1264.82	1228.18	981.889	2654.12	912.157	1954.3	2200.94
PC(16:0/20:1)	4437.58	4664.3	5632.85	4590.84	5278.76	2938.28	3323.41	5251.09	5660.55	2287.17	4413.86	2266.67	7174.43	3808.99	4548.08	3034.01	4186.01	2624.35	4148.62	5835.93	5379.9	4818.77	2662.21	2247.31	4325.59	5924.91	3603.18	4603.42	4385.08	5183.2	6135.83	5380.66	2624.63	2837.28	3035.9	4142.96	3432.8	4083.1	3565.89	2966.87	4240.08	7914.94	3494.33	3719.14	2991.19	6073.88	3307.15	4771.43	5127.67
PC(16:0/20:2)	197.951	689.323	728.281	49.0205	248.614	69.8443	99.7099	212.087	198.115	340.249	404.428	40.715	1183.77	84.8872	380.094	162.671	460.233	161.017	189.607	505.195	254.13	173.976	95.5294	605.583	508.829	492.52	99.4965	225.542	337.839	349.098	179.944	88.6897	80.0012	78.3001	232.555	146.555	452.616	123.001	285.561	426.668	356.245	883.206	36.4785	584.352	59.5951	454.255	110.369	560.259	1938.53
PC(16:0/20:3)	818.218	1233.84	1450.61	539.505	1351.72	1439.12	303.013	578.412	1414.09	1092.83	984.061	1108.32	751.603	1035.7	1865.79	869.491	292.819	1633.47	1307.67	396.718	737.209	629.682	380.262	626.357	833.381	976.119	1051.94	842.968	249.021	1100.03	1335.53	446.821	1394.08	1175.73	259.675	406.596	436.85	835.333	700.866	646.717	1523.68	1574.44	377.834	797.199	628.051	690.115	958.233	264.003	335.257
PC(16:0/20:4)	188.285	211.306	235.749	181.067	231.293	44.8814	25.0932	64.4477	63.2735	218.134	205.542	26.8971	295.587	48.0909	130.269	92.03	99.3929	62.4648	198.955	128.693	73.259	28.4605	59.0804	198.547	278.145	234.222	105.037	294.738	130.402	84.2027	162.659	34.2468	40.3473	203.832	226.132	100.088	83.1818	159.955	143.345	304.934	59.4867	271.673	229.104	211.851	192.562	162.44	76.3387	50.0858	60.3658
PC(16:0/20:5)	82.1213	515.409	450.881	438.564	447.582	347.721	188.736	105.116	389.493	376.87	425.266	296.194	119.56	332.925	398.78	176.84	274.996	495.914	455.244	161.266	377.871	285.967	687.255	271.791	188.563	484.685	255.82	452.94	304.935	230.344	371.885	308.914	499.704	362.077	365.946	359.788	160.633	628.256	160.466	312.249	401.591	594.58	369.695	146.739	460.187	135.817	536.983	168.686	199.004
PC(16:0/22:2)	8473.16	4970.78	3802.06	3475.12	4004.49	2469.91	1766.53	3230.18	3230.07	1972.73	3768.39	1417.34	5954.26	2418.65	3819.24	3575.11	3760.09	1166.51	2521.53	4244.75	3810.36	2788.73	2710.8	2977.23	3562.53	4302.55	3680.73	3363.37	3529.42	4422.81	873.842	3638.33	3128	3118.53	6498.31	3529.55	2611.62	3059.16	3663.81	5484.73	3422.78	3862.79	3246.69	3633.23	2539.11	4611.99	1427.3	3844.39	7144.87
PC(16:0/22:3)	15579	5301.36	8049.52	7215.92	7852.56	7398.2	7355.63	9052.6	8530.21	4936.91	7857.48	3221.43	14365.6	5804.83	8199.17	8711.45	9383.64	3468.02	7697.38	12450.9	11403.9	7762.24	6141.49	7955.35	9608.14	10662.6	9875.56	8086.06	8654.39	10410	17368.8	9178.1	7977.06	8743.53	10099.6	9013.42	6905.37	8129.31	15389.9	12110.3	8802.93	12461.4	9106.61	7653.3	5826.32	11724.1	4697.14	7274.71	17424.5
PC(16:0/22:4)	251.967	353.533	521.598	763.419	172.053	550.38	305.165	534.806	1951.07	962.334	170.716	634.662	4116.37	503.67	824.42	324.71	271.228	69.1842	284.011	933.021	1065.35	285.123	177.254	152.214	144.555	796.837	379.305	643.025	535.402	1037.57	735.642	374.97	714.76	339.18	577.017	221.032	409.556	460.822	273.473	514.172	496.957	9673.74	209.043	387.043	776.899	1712.43	221.843	300.927	5131.83
PC(16:0/22:5)	1324.34	1580.78	1506.54	1108.77	834.594	1698.67	1067.4	1178.23	2316.58	818.071	1557.66	534.449	1758.27	563.478	1014.14	2.42012	242.546	74.8233	66.6144	73.6116	2472.71	953.568	984.393	1453.71	1334.89	2559.68	1244.27	2299.18	1361.73	859.615	1125.16	223.005	2.42012	2.42012	2.42012	2.42012	273.42	2259.96	2055.95	2412.25	1673.54	2108.39	1811.57	1385.2	912.756	238.901	786.215	24.2012	376.055
PC(16:0/22:6)	2122.72	2525.22	1774.54	1993.23	1817.33	1040.21	1171.31	3352.8	1706.18	2057.36	960.204	1770.76	2697.81	736.971	985.925	793.155	1418.48	2051.28	1207.54	946.743	2314.57	1458.7	1615.73	1473.01	1919.81	2081.45	1156.16	634.931	1700.07	1016.26	2885.66	1223.28	1510.91	1703.3	993.919	1230.41	1217.55	2142.01	1788.77	843.242	2140.2	5094.84	1615.26	1231.32	1413.7	1966.69	1367.97	3117.24	2123.92
PC(18:0/18:2)	61.9959	45.6091	2.46264	2.46264	26.8434	69.4782	36.0948	2.46264	34.0123	2.46264	2.46264	2.46264	92.8161	50.3206	59.0696	32.9726	71.0714	26.8918	28.3829	29.9085	39.3555	2.46264	48.7087	46.9448	2.46264	29.8157	36.2927	2.46264	61.7432	28.9116	89.616	28.6022	52.0023	30.0597	106.245	2.46264	2.46264	40.5472	41.3851	38.6878	30.0906	2796.03	29.8556	35.5402	2.46264	55.3921	2.46264	25.2749	1309.18
PC(18:0/18:3)	91.3165	672.067	420.295	128.974	185.434	561.251	323.718	101.995	545.801	76.8643	190.261	275.402	167.455	607.837	176.701	85.4444	170.895	223.047	318.57	163.752	163.876	151.59	122.628	357.414	120.406	430.766	220.946	168.125	251.408	64.1774	352.413	339.205	161.528	393.96	166.071	160.978	277.239	104.834	405.906	514.466	222.443	199.658	206.062	119.428	204.603	475.497	437.03	126.581	172.75
PC(18:0/20:2)	91.5449	143.4	636.448	211.584	225.783	63.7164	137.323	143.274	447.55	156.623	297.393	83.1298	744.26	41.8008	197.937	155.733	185.265	203.835	211.499	201.71	157.927	164.838	66.8952	184.404	140.023	344.858	152.132	368.753	119.451	129.353	145.346	107.089	80.4778	298.682	96.0011	211.965	102.909	167.7	367.71	278.139	303.18	634.499	95.7964	70.3601	239.419	211.762	192.008	153.02	446.989
PC(18:0/20:3)	65.2397	628.853	121.717	416.529	428.071	320.551	124.021	216.674	94.8534	61.2318	88.2433	122.952	49.5496	84.4304	184.95	69.5019	47.7232	303.824	181.814	495.568	152.397	122.304	166.613	135.04	71.2599	553.275	211.772	153.629	90.9304	470.344	198.689	156.807	125.359	338.679	490.504	92.4947	47.0942	631.962	454.853	494.798	156.408	56.1569	282.717	144.572	82.3049	524.283	458.171	86.0267	71.4775
PC(18:0/20:5)	102.83	201.714	191.528	30.4829	54.777	184.328	189.561	299.067	119.109	108.812	133.437	36.7795	38.4812	79.7974	63.4744	59.814	38.267	45.3443	52.368	183.671	35.9728	179.287	127.428	105.784	56.7484	79.5363	36.62	32.0053	49.3544	60.5769	65.0335	165.429	71.7557	99.1612	38.5733	64.0282	41.7565	256.75	199.43	115.449	152.83	69.2191	325.631	71.3428	51.2282	368.943	203.276	51.5593	337.016
PC(18:0/22:4)	291.792	218.919	428.331	272.833	383.576	95.2044	506.567	434.346	2133.88	110.718	316.002	73.9508	7823.29	159.881	278.917	95.5574	105.492	62.7956	82.3018	221.139	171.124	174.396	321.479	335.275	165.592	443.565	157.581	140.08	181.594	661.302	873.708	244.71	749.298	157.946	333.285	311.91	64.2989	152.268	358.915	379.218	426.761	5851.74	422.312	108.128	174.734	2423.27	72.65	236.809	13321.3
PC(18:1/18:2)	101.024	65.4018	197.6	41.9755	100.904	31.3809	57.9847	2.47828	32.4895	2.47828	131.061	2.47828	114.193	2.47828	26.1632	28.8872	24.7828	46.5674	116.49	74.1526	109.398	25.1316	84.8418	86.6105	34.9919	155.751	25.5985	107.105	65.4018	92.8104	83.9558	25.6705	2.47828	39.9447	36.0275	70.3906	29.7576	31.4763	36.6225	65.322	37.3421	233.841	92.7595	72.714	29.2049	39.1525	2.47828	28.8875	70.7612
PC(18:1/18:3)	160.651	804.894	553.206	347.278	326.27	256.941	198.445	415.444	749.424	130.889	614.819	297.388	622.09	216.018	521.219	415.412	91.3238	322.469	221.475	346.21	380.786	210.358	85.4655	95.6983	210.629	299.933	467.288	876.869	157.453	389.452	428.811	193.664	579.17	143.787	474.247	564.604	549.749	772.421	193.397	220.286	259.092	376.693	235.819	482.731	315.657	318.094	284.699	424.058	422.24
PC(18:2/20:2)	31.6608	25.1022	26.7911	42.9075	27.2269	29.8506	39.7659	30.5037	32.1347	29.5742	24.8951	2.42012	25.3901	40.6143	24.3471	25.0384	29.869	32.7229	51.2774	42.0534	35.7313	26.0963	29.0239	28.6349	30.9882	32.6984	57.5484	26.4059	36.7517	25.3306	25.9688	29.9825	27.5108	24.7839	26.7093	2.42012	39.2798	38.1073	25.6771	24.8168	26.2284	28.0123	24.3986	26.7181	2.42012	24.3997	25.1319	32.4941	47.7504
PC(18:2/20:3)	89.0732	82.8578	247.907	103.021	94.9993	103.854	51.4748	144.544	76.9767	119.186	2.57437	28.0643	38.0847	76.2114	37.0147	29.3666	52.5608	102.226	148.094	132.636	170.861	101.417	239.356	152.243	115.518	148.162	35.1378	77.8123	56.967	184.84	79.7505	143.492	27.4419	83.7367	2.57437	94.0491	39.9695	80.3589	172.117	72.4707	93.7854	134.651	130.606	80.8284	2.57437	113.302	74.4843	107.61	237.818
PC(18:2/20:4)	121.099	37.6483	110.837	79.668	111.038	107.579	63.7658	116.98	46.5088	75.0297	144.349	93.5109	139.653	117.756	51.9011	38.8324	60.8671	36.631	77.2437	354.922	307.988	123.063	70.3702	142.886	81.1344	106.382	62.2474	142.235	32.5062	125.996	78.9775	197.432	166.902	33.4496	3.06299	41.1677	140.293	154.049	209.531	109.174	47.5207	85.2619	170.543	152.027	210.048	71.2919	82.8093	151.858	41.7491
PC(20:0/22:0)	1.34027	1.34027	25.5674	28.3776	1.34027	50.9819	1.34027	25.9011	25.5665	1.34027	1.34027	1.34027	24.9559	1.34027	30.1918	1.34027	1.34027	25.1303	50.2006	73.4383	25.0904	25.2848	47.1277	25.7957	26.2209	33.1997	30.554	1.34027	44.3307	1.34027	1.34027	24.4208	24.9504	1.34027	25.4886	1.34027	1.34027	26.6108	43.1148	1.34027	24.9651	1.34027	1.34027	51.0363	1.34027	1.34027	1.34027	1.34027	1.34027
PC(20:0/22:1)	27.251	26.4414	29.9245	27.9807	28.2139	26.8273	25.5584	27.0193	70.7783	25.8447	32.5443	24.7269	28.4215	24.9645	25.7791	41.3239	39.8708	29.5024	50.7778	25.6652	42.8364	41.0968	27.8923	28.0048	25.7756	34.57	25.1972	96.0899	33.3822	31.0645	42.4281	36.4981	54.6888	25.6935	81.8393	56.7923	25.3613	28.4035	25.7784	24.3853	33.7025	31.1139	31.6102	30.4123	106.969	114.809	53.8724	27.3276	27.0309
PC(20:1/22:2)	1.49768	57.8349	26.6944	30.2321	1.49768	1.49768	1.49768	1.49768	27.6066	1.49768	44.228	1.49768	26.1806	1.49768	24.2799	1.49768	1.49768	26.054	1.49768	1.49768	1.49768	1.49768	25.0399	1.49768	1.49768	1.49768	1.49768	30.1872	1.49768	1.49768	1.49768	1.49768	1.49768	1.49768	1.49768	1.49768	1.49768	1.49768	32.6321	1.49768	1.49768	28.0489	30.5948	1.49768	1.49768	1.49768	1.49768	1.49768	24.7731
PC(20:2/22:0)	273.728	76.7645	58.7717	118.114	63.9435	46.3588	45.9211	84.8742	126.145	215.917	99.7422	111.619	47.8741	145.198	53.3186	73.4249	25.7473	54.7522	28.8491	78.2285	168.717	69.6254	106.557	45.7043	71.4622	70.2061	39.4331	60.5773	99.3269	2.45083	42.7513	48.5632	90.4438	43.2765	54.861	86.1445	48.434	129.493	307.579	31.1749	155.698	126.946	47.3825	42.2014	50.2168	95.7821	60.3285	91.5631	25.6437
PC(20:2/22:1)	40.7747	129.352	104.371	38.816	69.4464	29.7982	37.273	111.733	60.5018	29.7372	304.917	33.3837	37.5275	2.50805	54.6848	128.439	60.0231	93.8979	54.3548	151.855	38.0196	60.5692	50.212	81.1895	25.0805	47.5224	52.4007	35.0209	27.4283	2.50805	49.1679	31.0257	39.4632	166.059	35.9568	35.2716	66.8005	175.102	105.7	148.73	34.2942	110.016	94.6854	37.0898	33.5321	107.71	31.1591	2.50805	28.4331
PE(14:0/22:5)	0.702754	0.911755	0.0469815	0.0469815	0.504112	0.666956	0.527864	2.11725	0.0469815	0.673417	1.63818	0.486849	0.492501	0.828352	0.94817	2.35541	0.535651	0.0469815	0.740521	0.0469815	0.0469815	0.490282	1.32687	0.744457	0.482849	0.531587	0.529577	0.483551	1.28659	0.0469815	0.0469815	0.573385	1.26738	1.14686	0.558907	0.714217	0.863425	0.473477	0.722611	0.53874	0.541786	0.738191	0.0469815	0.89609	0.893986	0.88713	0.980104	1.2731	0.607247
PE(16:0/18:0)	1.5579	2.51722	1.64907	1.98109	1.46855	0.850755	1.20422	0.994608	0.932971	1.25666	0.767022	0.730128	1.51365	1.00324	1.6695	0.905378	0.831887	1.0492	1.15038	1.98529	2.01506	1.47631	1.13426	1.41566	0.671606	1.17607	0.687231	1.53022	0.858124	1.00728	2.84798	1.35133	1.3405	0.881903	1.22186	0.774906	1.28338	1.19816	0.941311	1.92535	0.887815	1.30789	0.927838	1.13396	0.690529	0.889342	0.897483	1.18003	1.51439
PE(16:0/20:2)	0.554162	0.508507	0.937342	0.487817	0.0464642	0.552729	0.482559	0.469282	0.464642	0.0464642	0.548449	0.0464642	0.880665	0.490431	0.900404	0.0464642	0.504929	0.467873	0.473059	0.483558	0.502075	0.465893	0.504531	0.688806	0.602971	0.600422	0.0464642	0.471407	0.0464642	0.478152	0.558229	0.470237	0.503826	0.714314	0.906268	0.0464642	0.503792	0.615995	0.541813	0.515457	0.468554	5.5205	0.477039	0.486529	0.0464642	0.68487	0.0464642	0.906464	0.698859
PE(16:0/20:3)	2.39784	4.41673	0.960544	3.53453	2.60873	0.902484	2.18413	0.882611	2.32548	0.496852	1.81672	0.925761	0.897416	3.50562	2.15252	1.40149	1.77491	1.26209	2.85694	1.64512	1.69529	2.40478	2.27666	3.97159	1.68864	0.643426	1.83309	1.30244	2.16208	1.67657	1.13043	1.06334	1.34848	0.989661	4.93567	2.22625	3.30941	1.25806	0.851298	2.95782	2.27163	1.44648	1.49655	1.38931	0.501529	1.27603	2.22538	1.89856	2.18525
PE(16:0/20:4)	0.517413	1.59115	0.465994	0.476226	0.490033	0.517801	0.467866	0.511444	1.2258	0.608016	0.532808	0.49524	0.464854	0.509677	0.590669	0.526593	0.485881	0.466406	0.460737	0.534791	0.577597	0.490532	0.527989	0.498953	0.46388	0.462908	0.808536	0.484171	0.0460737	0.462578	0.547788	0.520458	0.502416	0.714652	0.471791	0.469936	0.561416	0.0460737	0.489948	0.503782	0.588052	0.624204	0.647558	0.501185	0.570717	0.479929	0.651841	0.482232	0.47834
PE(16:0/20:5)	0.704976	0.888722	0.495799	0.0470156	0.0470156	0.0470156	0.0470156	0.0470156	0.549097	0.0470156	0.83826	0.0470156	0.664919	0.0470156	0.475686	0.961346	0.496251	0.591579	1.80238	0.640044	0.0470156	0.0470156	0.643342	0.0470156	0.483396	0.48747	0.586652	0.56889	0.476307	1.12624	0.578164	0.773979	0.630959	0.0470156	0.774795	0.478637	0.883815	0.535108	0.511218	0.517551	0.470156	0.76547	0.470162	0.701378	0.487851	1.10731	0.633195	0.0470156	0.538487
PE(16:0/22:4)	0.706359	0.4754	0.0462086	0.499297	0.489368	0.482313	0.0462086	0.0462086	0.470071	0.494993	0.5974	0.0462086	0.0462086	0.0462086	0.750322	1.03343	0.0462086	0.0462086	0.0462086	0.0462086	0.0462086	0.0462086	0.647338	0.595909	0.499425	0.661705	0.465569	0.472341	0.0462086	0.0462086	0.47454	0.52433	0.47084	0.0462086	0.818562	0.0462086	0.0462086	0.469218	0.464308	0.642681	0.745958	0.912554	0.549626	0.540845	0.0462086	0.470823	0.702042	0.0462086	1.29026
PE(16:0/22:5)	4.34287	8.55509	1.57504	2.48749	1.87055	2.29581	8.19823	4.52308	4.13517	3.06797	5.39491	2.1996	3.91134	2.22537	2.62653	6.18089	3.85292	0.897058	2.17587	3.32294	4.27995	3.61316	2.21848	1.59105	1.94721	4.73516	4.20029	4.88903	2.3378	2.82793	5.46141	5.68741	2.95159	4.82828	6.73196	1.47708	2.52568	2.16721	2.38349	2.97479	3.08861	4.62366	1.24187	4.60114	3.79672	2.21849	3.57015	1.4395	7.06382
PE(18:0/18:0)	4.61689	11.6927	8.03887	8.8562	9.16011	6.89303	5.69583	5.9533	5.47248	2.71303	12.3422	1.93602	7.34363	1.12199	6.02744	5.94487	9.02521	7.50992	7.39466	10.5808	7.2148	4.48681	2.67892	5.07979	7.86836	5.90625	3.24275	17.0518	7.66704	14.0684	8.39344	7.93401	10.8621	5.03187	6.55947	3.36965	3.92043	2.01588	12.1623	3.73176	11.5471	9.06524	1.93619	4.71993	3.77849	12.613	2.74036	9.07539	23.4648
PE(18:0/18:1)	0.0263587	0.0263587	0.0263587	0.0263587	0.0263587	0.540693	0.0263587	0.574083	0.0263587	0.0263587	0.0263587	0.0263587	0.553414	0.0263587	0.0263587	0.487247	0.65263	0.540926	0.0263587	0.0263587	0.0263587	0.0263587	0.0263587	0.53243	0.0263587	0.0263587	0.0263587	0.0263587	0.48897	0.491803	0.475825	0.0263587	0.0263587	0.0263587	0.0263587	0.466524	0.0263587	0.0263587	0.0263587	0.0263587	0.0263587	4.29508	0.0263587	0.854364	0.0263587	0.0263587	0.482607	0.0263587	0.0263587
PE(18:0/18:2)	0.603207	0.634422	0.501091	0.516371	0.525831	0.766539	0.631343	0.49729	0.701617	0.683679	0.580332	0.541519	1.51565	0.460737	0.557845	0.493934	0.635994	0.0460737	0.713502	0.539482	0.646795	0.476867	0.464905	0.497985	0.505252	0.640216	0.563487	0.522637	0.0460737	0.485213	0.851173	0.46535	0.519851	0.591158	0.502457	0.600907	0.592335	0.0460737	0.495745	0.779314	0.621779	9.00682	0.606748	0.536407	0.568488	0.55164	0.476621	0.521662	0.483723
PE(18:0/18:3)	0.627266	0.653109	0.626804	0.92397	0.55195	1.04428	0.582453	0.846492	2.13393	0.778549	0.822272	0.800884	1.13843	0.589957	1.48893	1.83117	1.99316	0.556719	0.89257	1.35571	0.696333	0.795994	1.34577	1.38591	0.949465	1.57917	0.856417	0.779739	0.885046	1.13311	1.4341	0.936859	2.80002	0.607784	0.900542	1.00523	0.968877	0.733298	0.590011	0.77116	0.701432	1.13246	1.51556	0.949223	0.813463	1.56979	0.951101	0.75333	2.77664
PE(18:0/22:1)	0.601271	0.764988	0.59308	0.0463593	0.817038	0.516901	0.490157	0.557508	1.08407	0.54739	1.12748	0.476246	0.911725	0.572714	1.40971	0.548513	0.606964	1.23929	0.0463593	0.567891	1.35296	0.735149	0.931855	0.471559	0.992899	0.0463593	1.00946	0.899702	0.518364	1.03619	0.551029	0.472132	0.719838	0.724037	0.484839	1.70713	0.486778	1.2587	0.937578	0.0463593	0.497907	1.30377	0.928135	0.571355	0.741095	0.761181	0.512938	1.24114	0.463593
PE(18:0/22:5)	0.545377	0.982225	0.544881	0.608515	0.571335	0.0471225	0.0471225	0.578983	0.604583	0.6374	0.675825	0.0471225	1.29458	0.595285	0.480475	1.12167	0.472897	0.0471225	0.649945	2.01513	0.0471225	1.47285	1.79735	0.549667	0.0471225	0.0471225	0.663435	0.822805	0.588385	1.62551	0.496315	0.602657	0.773089	1.07684	2.72242	0.5758	0.726118	0.0471225	0.752942	0.887518	0.656741	0.471225	2.05813	0.948848	0.605055	0.693524	1.60897	1.31215	1.23433
PE(18:3/22:5)	0.895062	0.538201	0.0275819	0.0275819	0.0275819	0.0275819	0.0275819	0.0275819	0.0275819	0.0275819	0.0275819	0.0275819	0.0275819	0.0275819	0.471154	1.80631	0.0275819	0.0275819	0.0275819	0.0275819	0.0275819	0.0275819	0.0275819	0.0275819	0.0275819	0.0275819	0.0275819	0.0275819	0.0275819	0.0275819	0.0275819	0.0275819	0.0275819	0.753559	0.0275819	0.619145	0.0275819	0.0275819	0.496403	0.0275819	0.0275819	2.82261	0.0275819	0.0275819	0.0275819	0.671802	0.0275819	0.0275819	0.0275819
PE(22:3/22:6)	2.63654	5.13167	6.02078	3.34642	4.61223	1.70415	4.41341	3.66628	3.56152	2.16185	1.33917	2.31738	3.9895	4.663	1.70987	1.47142	3.91287	5.33666	3.6556	2.22019	4.16967	5.69717	2.61497	3.9196	1.59059	3.82072	3.33009	5.86612	1.22583	2.98627	2.19234	0.884418	1.59303	5.99635	1.46042	2.28256	4.99032	5.28782	3.25221	1.9329	2.29685	5.24025	2.34919	4.49602	3.31779	3.13326	3.26507	3.46715	2.66347
PG(14:0/16:0)	0.202497	0.204416	0.00708311	0.00708311	0.085766	0.0708311	0.081033	0.0908514	0.00708311	0.10227	0.340449	0.00708311	0.155659	0.0756245	0.0745692	0.458264	0.0981602	0.00708311	0.115706	0.421759	0.00708311	0.00708311	0.00708311	0.127902	0.0778907	0.00708311	0.131725	0.0759866	0.40667	0.128914	0.104603	0.150245	0.081623	0.0743881	0.123924	0.075788	0.15189	0.143438	0.144756	0.00708311	0.121432	0.0929794	0.0770652	0.240312	0.110714	0.918344	0.100804	0.234125	0.302672
PG(16:0/16:0)	3.88086	4.64085	1.68828	1.54793	1.16837	1.02886	1.57622	2.46976	0.914926	1.34234	3.30216	0.409678	4.28543	0.944418	1.02163	3.1568	0.959604	0.438933	0.946814	3.34608	0.515636	0.439489	1.13216	0.669894	0.442813	1.29224	1.65108	1.91747	0.905639	1.98382	1.33648	2.60058	1.26488	1.04807	2.15217	1.82093	1.33609	1.44765	1.63383	1.85185	3.02777	1.16914	1.54401	2.1279	0.873543	3.13228	1.1564	2.73417	2.74626
PG(16:0/18:0)	0.711091	2.46493	1.14987	1.90114	0.356451	0.579157	1.44392	1.99723	1.07701	0.45327	1.25829	0.532637	2.38004	0.687547	0.495407	0.572927	0.284097	0.183816	0.791217	2.31156	0.616688	0.173746	0.564241	0.453208	0.988401	0.504856	0.633796	1.8153	0.588802	0.657243	0.965774	3.5981	0.554579	1.05183	0.911384	1.09647	1.46413	1.04455	0.923913	0.328393	0.445673	0.678176	0.744298	0.503345	0.299357	0.777731	0.532292	1.47431	1.82177
PG(16:0/18:1)	0.350281	0.199274	0.118307	0.0851099	0.0925453	0.187663	0.0927945	0.179005	0.273684	0.00717053	0.226781	0.0952944	0.347884	0.097508	0.0983433	0.273871	0.227386	0.0734108	0.113664	0.0987307	0.0817807	0.109873	0.187174	0.138871	0.164288	0.105068	0.26385	0.230819	0.092592	0.104649	0.0897865	0.103567	0.106094	0.143682	0.190147	0.135942	0.0854312	0.101094	0.00717053	0.156773	0.0809045	0.847328	0.297005	0.0765765	0.0966085	0.360124	0.0890973	0.0854623	0.185471
PG(16:0/18:2)	0.146699	0.0905497	0.0791659	0.0071055	0.0071055	0.071055	0.0071055	0.153701	0.526601	0.0950627	0.10814	0.112776	0.12269	0.202909	0.13602	0.13963	0.0071055	0.0071055	0.089105	0.0836984	0.163542	0.0071055	0.0071055	0.106719	0.106612	0.181026	0.0071055	0.146063	0.163065	0.138902	0.235688	0.0714093	0.244042	0.0071055	0.197919	0.13736	0.0882348	0.0071055	0.108839	0.296232	0.0071055	0.654503	0.0895022	0.07689	0.0758795	0.395405	0.162882	0.13257	0.278269
PG(16:0/20:2)	0.428861	0.993325	0.540261	0.950206	0.368169	0.756381	0.4253	0.113693	0.438413	0.353591	0.791647	0.501787	0.349595	0.545749	0.796435	1.15827	0.429755	0.377487	0.441935	0.725278	0.255556	0.442075	0.568922	0.964267	0.799704	0.513638	0.641856	0.520515	0.470159	0.622667	0.222579	0.907103	0.380221	0.345628	0.512254	0.510239	0.265529	0.402566	0.23107	0.72669	1.86993	0.188319	0.832922	0.32617	0.344781	1.27099	0.47793	0.781722	0.245713
PG(16:0/20:3)	0.734735	1.33301	1.90854	0.673038	0.466234	0.288175	0.286435	1.37074	0.798964	0.753567	0.489656	0.819327	0.631444	0.721456	0.503474	1.06955	0.91286	0.335145	0.997312	1.12365	0.799276	0.474791	0.472504	0.334376	0.61103	0.495174	1.66835	0.529899	0.490164	0.357457	0.363025	0.403818	0.436849	0.863119	0.228149	0.543421	0.398027	1.01313	1.12717	0.312012	1.30653	0.397375	0.403346	0.520912	0.696181	1.31967	0.545424	0.542091	0.0782431
PG(18:0/18:0)	0.125491	0.176781	0.179575	0.186358	0.154518	0.0990695	0.106875	0.172056	0.082795	0.0791017	0.261905	0.129442	0.138717	0.181376	0.381385	0.346291	0.163139	0.0784709	0.129541	0.399947	0.131015	0.194391	0.122378	0.137845	0.389266	0.114458	0.203614	0.183713	0.293021	0.0877636	0.0804957	0.409974	0.0978332	0.0945448	0.217286	0.322515	0.271451	0.232861	0.23585	0.101996	0.312132	0.21315	0.174741	0.155392	0.157532	0.337034	0.0951483	0.217601	0.305386
PG(18:0/20:4)	0.221588	0.164728	0.0872185	0.120546	0.0950004	0.143493	0.117262	0.183917	0.223319	0.0946382	0.102623	0.149719	0.0887857	0.0850944	0.093914	0.180572	0.136854	0.0967954	0.103618	0.141758	0.120375	0.213329	0.0917723	0.152885	0.088593	0.163585	0.136569	0.135055	0.109645	0.0793061	0.0780484	0.111016	0.126416	0.0933416	0.0847848	0.124308	0.0809357	0.160122	0.12871	0.0906295	0.100944	0.134488	0.218366	0.092337	0.207341	0.157219	0.106528	0.0994141	0.11034
PG(18:1/18:1)	0.0936005	0.00621336	0.00621336	0.00621336	0.00621336	0.00621336	0.00621336	0.075496	0.0730175	0.077881	0.0886923	0.0733018	0.0710024	0.00621336	0.0716177	0.00621336	0.00621336	0.0812141	0.00621336	0.00621336	0.00621336	0.00621336	0.0747483	0.00621336	0.077182	0.0741156	0.103035	0.00621336	0.00621336	0.00621336	0.00621336	0.00621336	0.00621336	0.00621336	0.00621336	0.0717481	0.00621336	0.00621336	0.0953489	0.0909741	0.00621336	0.00621336	0.0722543	0.0753558	0.00621336	0.0724315	0.00621336	0.00621336	0.101523
PI(16:0/16:0)	51.6394	328.079	40.2893	305.664	107.785	85.2277	45.4642	101.977	149.444	59.3834	226.472	26.4654	192.09	60.6221	80.1849	307.156	108.174	2.09117	102.337	87.1423	48.1212	38.9314	83.2064	83.1756	263.395	233.107	232.526	132.718	316.55	258.453	140.453	196.038	103.326	90.4744	187.378	44.9756	53.524	180.837	69.7965	23.4763	547.664	48.9536	135.531	125.822	60.6006	113.362	149.645	31.245	112.546
PI(16:0/18:0)	24.0334	41.6305	21.4096	58.6418	26.9706	1.94302	23.7727	20.5042	31.5568	21.4177	21.9907	19.5048	40.5808	22.2887	20.7467	24.2767	19.7793	34.8123	20.5257	21.4165	21.8536	19.7136	21.2272	20.8886	28.0941	36.3891	1.94302	21.0715	44.2965	27.6428	26.0948	19.5619	33.0444	35.0685	27.6874	31.8066	26.529	24.1619	36.5432	34.7668	25.3191	55.2051	26.5444	31.0528	23.6912	31.3155	20.799	25.1869	28.9699
PI(16:0/20:0)	1.38639	1.38639	1.38639	1.38639	1.38639	1.38639	1.38639	1.38639	24.8707	1.38639	21.9444	1.38639	23.7492	1.38639	21.4607	46.2415	20.2646	1.38639	1.38639	1.38639	1.38639	1.38639	23.175	1.38639	21.76	20.2431	20.5371	1.38639	1.38639	1.38639	1.38639	1.38639	1.38639	1.38639	1.38639	21.6249	21.4031	19.744	1.38639	19.8336	22.4476	28.2498	42.5514	1.38639	1.38639	24.9376	1.38639	1.38639	21.5775
PI(16:0/20:1)	21.247	21.3687	1.80285	1.80285	19.5096	1.80285	1.80285	21.1015	20.0558	19.5177	1.80285	1.80285	1.80285	19.5583	1.80285	1.80285	1.80285	1.80285	1.80285	22.0762	1.80285	1.80285	20.8906	1.80285	1.80285	1.80285	1.80285	24.0573	1.80285	21.8852	40.4137	19.5279	19.9674	1.80285	29.3608	1.80285	19.579	1.80285	19.7043	1.80285	1.80285	1.80285	1.80285	28.8726	1.80285	21.7133	1.80285	23.2233	19.9289
PI(16:0/20:3)	40.9206	20.2488	1.96893	1.96893	28.1918	1.96893	1.96893	26.5939	1.96893	28.8617	1.96893	1.96893	1.96893	1.96893	1.96893	45.0283	22.2498	1.96893	21.7628	1.96893	1.96893	1.96893	21.5828	1.96893	1.96893	19.6893	24.1031	1.96893	148.652	43.8326	1.96893	1.96893	22.2489	32.712	34.6416	22.0377	1.96893	46.3124	1.96893	31.1866	1.96893	1.96893	22.9042	1.96893	1.96893	34.7802	1.96893	22.4371	43.8415
PI(18:0/18:0)	1.94302	19.5709	1.94302	1.94302	20.0793	1.94302	19.6617	20.4171	21.213	22.4659	1.94302	1.94302	1.94302	25.9143	1.94302	1.94302	1.94302	1.94302	1.94302	19.8823	1.94302	1.94302	21.511	1.94302	1.94302	1.94302	19.4853	1.94302	1.94302	19.7099	19.4894	1.94302	20.1028	1.94302	1.94302	1.94302	1.94302	1.94302	1.94302	1.94302	19.7095	25.7611	21.0427	19.4302	1.94302	21.1339	21.17	1.94302	29.8352
PI(18:0/20:3)	19.9869	61.519	29.4026	110.734	22.4346	1.97659	1.97659	36.2699	22.1723	31.2036	38.639	1.97659	90.4566	1.97659	25.4602	54.0317	22.268	1.97659	31.7867	36.454	20.1174	1.97659	34.2973	1.97659	1.97659	28.1302	55.5424	1.97659	216.966	42.7367	46.7653	20.9417	19.7659	51.8053	83.8609	23.825	1.97659	45.1013	21.9497	1.97659	36.2107	26.0064	35.905	36.3883	25.5932	110.44	71.9617	36.1012	51.92
PI(18:0/20:5)	1.19681	39.3547	1.19681	1.19681	20.8132	1.19681	1.19681	1.19681	1.19681	1.19681	23.2642	1.19681	24.5171	1.19681	24.7734	26.5801	1.19681	1.19681	1.19681	1.19681	1.19681	1.19681	1.19681	1.19681	25.6001	1.19681	1.19681	1.19681	64.1427	26.4625	25.0284	1.19681	1.19681	25.4554	26.2602	21.7823	1.19681	1.19681	20.43	1.19681	1.19681	23.3688	1.19681	1.19681	38.7672	23.6592	1.19681	1.19681	1.19681
PI(18:0/22:4)	1.9712	1.9712	30.8468	1.9712	1.9712	1.9712	1.9712	20.2095	62.8915	1.9712	1.9712	22.6402	208.153	1.9712	27.6035	1.9712	20.9592	1.9712	1.9712	1.9712	1.9712	1.9712	1.9712	25.2676	1.9712	28.6074	38.3345	1.9712	1.9712	1.9712	27.7714	30.5014	1.9712	1.9712	24.4904	24.0662	1.9712	1.9712	1.9712	23.6073	51.4043	169.72	81.9126	1.9712	1.9712	67.8969	22.3921	19.9135	308.383
CE(14:1)	2772.81	2781.66	31.7004	1139.76	2839.76	2280.53	31.7004	1284.14	2754.76	2165.84	892.528	2129.96	2102.71	1763.37	2213.96	2157.26	31.7004	2467.02	2717.65	317.004	476.132	829.28	2226.62	2792.86	1796.84	945.594	2281.86	1719.44	31.7004	1190.84	2438.39	1038.74	1415.14	2002.54	2160.13	1691.96	31.7004	2230.88	2539.51	2197.03	31.7004	1639.18	2819.67	616.708	739.732	31.7004	2283.79	2184.61	587.828
CE(16:0)	193.762	2769.8	2453.54	2390.93	2316.74	2581.43	11.4409	11.4409	490.687	2666.02	1150.84	11.4409	11.4409	2670.33	11.4409	11.4409	11.4409	2226.26	2564.31	114.409	11.4409	2762.05	1862.37	2508.86	1847.19	1748.58	11.4409	11.4409	2519.23	1555.45	2447.25	691.536	1538.46	2064.03	795.289	2518.39	11.4409	2619.84	1760.6	1864.25	2170	2734.06	2308.16	2727.14	11.4409	11.4409	2858.86	2840.66	11.4409
CE(17:0)	44.6124	2680.76	446.124	44.6124	44.6124	2370.69	2570.28	2681.58	2022.44	2490.62	2473.2	2606.06	44.6124	44.6124	2161.01	2118.06	1302.74	44.6124	1805.99	1192.93	2353.83	44.6124	2008.57	44.6124	1577.33	2394.5	2522.47	2312.28	44.6124	2613.11	2344.69	2215.56	2410.9	1744.12	1955.01	2599.36	979.167	2480.6	2709.17	1709.67	2577.33	2797.41	1849.03	2564.45	2358.95	2185.31	2294.33	2665.33	44.6124
CE(18:2)	2770.43	2.04074	2110.7	2883.36	2313.52	1464.41	2.04074	2709.58	20.4074	2665.21	2.04074	2739.73	1840.98	2886.11	1831.25	2824.05	2692.55	2512.49	2.04074	2863.62	2.04074	2.04074	2284.23	2.04074	2810.15	2643.53	2722.85	2691.7	2787.7	2.04074	1830	2.04074	2256.92	2.04074	2.04074	1567.69	2.04074	2.04074	2747.88	2753.32	2470.71	2416.06	2.04074	2828.47	2.04074	939.906	2.04074	2809.32	508.697
CE(20:0)	52.4034	52.4034	2534.07	2228.2	2405.76	2208.07	2683.82	52.4034	52.4034	52.4034	52.4034	2892.05	52.4034	2638.35	2380.56	52.4034	2408.73	52.4034	2408.16	2421.21	2494.97	2072.79	52.4034	52.4034	711.282	52.4034	1865.26	2772.12	2438.32	2434.71	2344.77	2510.81	2862.27	2784.04	1878.97	2553.83	52.4034	2827.35	1953.5	1620.71	1793.87	52.4034	52.4034	2373.71	2335.35	52.4034	2701.19	52.4034	52.4034
DAG(12:0/16:0)	324.773	1564.82	2105.12	3541.39	1154.83	990.932	1368.29	2359.07	907.158	1152.12	5581.52	1731.31	2772.11	4629.68	1893.9	1795.97	4122.72	1092.01	2062.95	3660.96	3628.9	2402.02	1545.74	1139.5	995.348	2996.15	961.067	3117.42	574.624	4491.82	1410.61	4904.95	140.218	2015.01	1974.14	1379.99	7505.89	1322.09	563.056	1000.03	4345.21	2988.66	1259.26	3922.6	3285.69	5780.55	865.718	3485.69	2500.27
DAG(12:0/18:3)	0.0691075	39.0331	132.883	437.631	74.8645	0.0691075	0.0691075	743.059	0.0691075	214.603	997.792	5.37814	403.064	237.264	0.0691075	0.0691075	26.4899	0.0691075	21.9788	385.12	95.0824	48.907	12.9644	0.0691075	0.0691075	905.667	0.0691075	0.0691075	0.0691075	1343.34	453.112	225.975	409.216	2.76987	107.927	105.762	0.0691075	12.4435	15.8347	151.002	798.316	930.15	38.9298	1058.3	266.239	1082.01	67.082	554.034	222.618
DAG(14:0/16:0)	11176	38768.1	81778.4	112659	35170.2	38655.5	137134	140159	66615.5	45232	191363	44998.3	123843	158197	71048.1	76738.6	165814	60635.9	80041.9	92526.7	98805.4	79721.7	48507	28536.7	31914.2	130491	31924.2	161968	32545.4	162111	33565	136713	74218.3	77194.1	72471.7	62874.7	1028.97	35917.4	17227.2	31481.2	153370	116734	21153.9	187429	144715	210828	43503.9	143039	95232
DAG(14:0/18:0)	9466.6	19973.8	42269.4	37732.8	14507.2	14398	44950.5	60225.3	22114.8	18792.2	82441.1	18311	50856.2	66072.3	28176.5	28074.5	64101.7	23161.2	31718.1	38937	46346.7	32669.9	16095.6	9931.41	10769	58299.4	7108.56	41525.2	10301.6	70523.4	9154.14	55729.2	28210.2	29536.2	29711.9	23873.1	72270.1	12007	4936.94	11569.1	65813.7	43146.8	8944.74	73973.8	58687	84067.4	19141.7	63643.2	36906.5
DAG(14:0/18:1)	17.3345	1355.09	1840.76	1506.59	562.909	1863.59	931.202	1271.88	781.611	1446.12	1674.48	1082.63	1313.56	2032.5	1291.48	464.872	764.906	432.294	365.037	1414.45	1050.26	2736.26	659.072	861.806	1970.24	2224.48	679.525	979.02	456.766	1508.41	966.129	1083.96	781.908	687.525	2143.36	1670.48	1682.6	1530.17	801.79	1346.85	1495.86	517.075	401.046	969.447	1433.51	693.253	2091.72	2799.81	1818.13
DAG(14:0/18:2)	72.925	0.0617559	0.0617559	0.0617559	0.0617559	15.0432	0.0617559	0.0617559	0.0617559	0.0617559	12.6273	0.0617559	0.667612	20.973	0.0617559	0.0617559	0.0617559	0.0617559	0.0617559	0.0617559	0.0617559	2.08711	0.0617559	0.0617559	0.617559	0.0617559	19.1515	0.0617559	6.16102	0.0617559	0.0617559	0.0617559	50.9349	22.8743	0.0617559	1.08994	2.9912	13.5205	8.67231	11.157	0.0617559	0.0617559	0.0617559	0.0617559	15.2254	11.5676	15.6791	8.33523	0.0617559
DAG(14:1/18:1)	1040.19	2060.56	1753.72	1285.34	882.92	1398.51	4297.5	4360.9	5629.41	1781.47	7107.6	2562.64	6251.96	3361.7	915.983	615.524	6350.84	4180.29	1474.37	1450.07	2605.46	2619.97	1898.56	5649.57	2353.44	1101.52	3182.85	3590.3	1492.28	2222.78	670.748	6167.68	2596.04	2609.95	2308.08	2167.59	5503.09	3707.68	1049.58	1512.31	5729.15	2754.47	2498.95	37.8388	7106.76	6496.05	1190.22	2761.22	4744.73
DAG(14:1/22:4)	7.09952	23.2262	0.337443	32.6176	0.337443	0.337443	47.6533	114.893	7.23326	0.337443	131.639	15.2059	0.337443	41.9143	0.337443	14.9619	11.9446	30.5865	32.7662	0.337443	0.337443	0.337443	0.337443	55.1066	0.337443	84.0197	0.337443	35.4433	17.1384	29.5299	33.9393	37.7864	6.49888	47.5962	27.5535	0.337443	465.778	93.9585	33.0751	0.337443	33.7266	14.495	24.0036	12.8104	0.337443	21.7848	12.9558	0.337443	206.952
DAG(14:1/22:5)	1370.63	4074.83	7667.14	9984.05	2441.64	2750	9119.48	12222.1	3448.37	2002.37	28210.2	1194.85	12597.5	6581.23	3534.73	3657.52	11101.8	4335.45	3062.48	12798.2	8827.54	6269.16	2293.09	1185.49	1594.47	13499.6	1231.93	14296.8	1878.88	10938.1	4357.47	17196.5	4068.43	3741.44	3287.07	1802.33	18050.6	2112.23	4891.83	1909.63	18680.3	9322.17	2485.18	13452.5	12073.1	20998.1	73.912	7254.74	7273.84
DAG(14:1/22:6)	0.204096	7.85815	45.5088	0.204096	10.6088	0.204096	107.368	67.5442	176.257	20.0134	0.204096	0.204096	24.975	4909.7	0.204096	0.204096	0.204096	4030.35	5079.66	132.196	51.1336	5.3711	5.11223	12.9981	35.7037	143.655	0.204096	404.849	19.584	24.4111	48.6731	0.204096	0.204096	5513.34	1633.29	0.204096	21071.9	0.204096	31.9684	2.04096	72.2422	6958.91	0.204096	0.204096	0.204096	18258.7	0.204096	133.851	4136.11
DAG(16:0/16:0)	30409.6	60991.3	124411	133095	43154.3	44533.3	17324.1	18920.1	7403.77	4617.81	27958.9	4627.18	13055.4	16245	4945.62	5701.46	12931.7	2350.22	61168.9	110176	111620	85751.7	49419.4	27685.1	3256.1	159577	2868.17	25123.6	2164.37	17374	1191.23	11114.3	5670.98	3722.24	3709.05	1571.36	6431.91	38617.9	12664.2	3054.03	17997.9	10477.9	3098.44	24242.4	17415.2	23595.1	3017.31	15543.7	6686.25
DAG(16:0/16:1)	244370	737902	1.1021e+06	2.23081e+06	970276	1.07728e+06	2.49809e+06	2.66659e+06	1.17501e+06	1.5049e+06	3.37592e+06	1.30692e+06	3.25751e+06	3.52569e+06	1.9413e+06	2.2801e+06	3.81181e+06	1.82104e+06	2.21433e+06	1.54015e+06	2.05696e+06	1.89567e+06	1.51554e+06	843186	882255	2.62825e+06	755783	2.57254e+06	796718	3.42488e+06	385368	3.30493e+06	2.02993e+06	2.27162e+06	2.14539e+06	1.78929e+06	4.16148e+06	800592	403901	686480	1.71432e+06	3.01525e+06	499863	4.01187e+06	3.37395e+06	4.28236e+06	1.41948e+06	3.41471e+06	2.88423e+06
DAG(16:0/18:0)	28396.2	82418.6	141964	206662	46494	54244.4	142386	99184.4	21407.7	31316.6	91347.3	53019.2	66463.4	186981	21233.7	42027.2	136695	47175.5	32854.8	124147	159719	164620	60801.4	36033.5	30793.5	174349	23801.6	176608	30204.5	171540	16642.1	131016	33262.7	44426.2	34864.7	34588.7	216037	53989.1	30384.9	17116.8	227378	44228.3	22086.1	157076	159971	120144	48225.6	74116.1	48690.8
DAG(16:0/18:1)	7342.82	9654.48	22722.5	17766.4	7801.49	7943.5	31132.6	27111.9	3210.19	9201.89	16228.9	8331.51	12239.8	24810.5	6636.45	9973.03	31862.5	8798.25	4087.77	12821.4	31533.9	19053.8	10988.9	7046.91	5404.14	22392.1	7115.11	27432.1	6348.78	14246.2	3695.61	23599.3	8986.08	7619.72	8498.92	6007.08	22326.8	8855.66	5740.74	3644.25	28925.3	6084.96	6681.05	36680.2	25315.8	17251.3	9804.76	15556.8	10484.9
DAG(16:0/18:2)	269.615	295.269	706.108	227.769	469.801	253.426	378.958	513.328	699.73	665.902	573.389	197.695	866.316	705.891	192.889	451.465	424.143	97.4028	326.917	343.861	266.131	298.158	133.019	427.307	470.909	148.35	644.917	153.078	369	201.053	279.093	688.996	423.495	597.742	590.697	491.543	139.335	191.15	582.748	13.8013	273.975	1070.57	416.403	179.071	502.736	1081.58	347.538	214.349	1022.28
DAG(16:0/20:1)	1564.59	35.1688	446.653	1013.85	925.027	332.787	929.297	826.662	858.677	523.257	1932.6	301.677	2505.39	119.974	613.769	415.603	307.167	84.4686	446.808	1518.81	295.615	43.9735	36.4068	639.802	1203.26	153.589	1146.8	23.367	1638.95	501.149	890.259	1945.64	701.488	895.617	778.828	789.182	356.622	741.862	1069.68	634.352	621.335	594.821	2022.17	1476.17	965.225	1702.68	713.355	788.682	419.61
DAG(16:1/16:1)	893.294	585.31	2123.25	3515.45	1485.69	1074.49	3331.79	2946.46	1174.4	1250.14	5032.39	775.144	4101.51	1916.94	892.367	1619.31	1779.72	444.934	1180.04	1910.41	1581.62	1563.54	896.534	427.197	837.153	1508	738.105	3740.9	380.972	2805.48	138.488	1048.05	856.111	972.21	878.839	823.098	3480.53	1652.1	377.527	521.019	2880.88	3710.71	737.208	602.812	2501.51	2817.13	1455.25	2517.63	3828.78
DAG(16:1/18:0)	141131	473916	1.36027e+06	2.44947e+06	705008	843882	3.2718e+06	3.43641e+06	1.27048e+06	1.26879e+06	1553.05	700588	1553.05	1553.05	1553.05	1.19349e+06	1553.05	1553.05	1553.05	1.57027e+06	2.29629e+06	1.75924e+06	1.06224e+06	639732	634142	3.1872e+06	653409	4.05045e+06	555927	1553.05	1553.05	1.86372e+06	1.18237e+06	1553.05	1553.05	1553.05	1553.05	562213	167115	695814	3.63267e+06	2.38829e+06	494565	1553.05	1553.05	1553.05	1553.05	2.21296e+06	1553.05
DAG(16:1/18:1)	466.434	1320.73	1126.41	4277.42	1299.28	1169.51	1420.66	2645.2	1518.83	30.5998	5623.67	991.058	3638.08	3993.08	550.606	2682.98	4001.54	4520.38	1609.91	859.742	3512.92	4151.81	1511.4	4880.31	661.192	1320.87	5673.29	1846.98	2583.81	305.998	1104.33	2176.37	604.63	1889.28	1735.54	2573.59	9409.01	1695.52	1340.68	587.849	2045.35	3588.39	750.836	2414.38	2578.37	4826.98	1693.59	1793.93	2695.2
DAG(16:1/18:2)	1.14625	2.79412	0.109229	16.8217	125.016	0.109229	10.3593	557.237	0.109229	11.1891	444.46	120.13	469.999	441.329	55.9262	0.109229	0.109229	1.09229	19.7006	163.516	244.478	143.675	609.269	0.109229	37.3414	9.04458	263.826	3.08271	0.109229	77.6887	76.5507	309.734	94.3011	7.72207	93.1373	16.6606	216.317	55.2959	56.7881	79.5884	79.9067	8.5808	51.5012	47.9896	421.816	184.536	81.0227	71.8081	102.558
DAG(18:0/18:0)	0.056203	0.056203	0.056203	0.056203	0.056203	84.4694	380.993	375.089	235.082	210.455	370.404	0.056203	0.056203	994.174	178.657	136.961	917.832	349.266	0.056203	0.056203	0.056203	0.056203	0.056203	0.056203	0.056203	0.056203	0.056203	0.056203	0.056203	0.056203	23.0088	92.6055	3.7248	210.495	0.056203	69.7606	556.717	0.056203	0.056203	0.056203	0.056203	0.056203	0.056203	224.405	419.255	0.056203	0.056203	177.788	360.611
DAG(18:0/18:1)	403.423	631.634	3500.94	2007.84	481.618	553.848	1901.81	969.314	141.866	321.771	593.471	558.122	711.848	771.131	501.138	1012.3	1003.24	434.466	6211.94	1777.89	2910.47	1666.42	803.17	477.658	300.059	1787.59	53.7676	1099.26	423.238	889.487	590.329	1225.89	253.17	272.989	425.228	479.26	762.884	1247.75	581.08	272.215	2577.26	497.334	444.958	568.392	1372.64	1034.42	324.851	1623.84	304.685
DAG(18:0/18:2)	8140.46	10325.9	27761.7	27695.4	6346.65	11546.3	21600	22264.4	6524.61	12934.5	55804.2	14622.1	34994.7	33253.4	13643.6	13715.5	32843.2	35155.1	19703.2	25649.3	29842.6	25980.3	5205.23	4110.87	6801.25	43218.3	5228.43	40953.4	16015.9	26485.1	27278.2	21913.3	29084.5	48899.6	15380.7	43365.6	44554.4	15912.3	10891.6	8914.45	39965.7	42907	11472	27297.4	26549.5	32422.2	29394.2	35637.2	37897
DAG(18:0/20:0)	574.716	111.341	260.695	365.79	96.8835	76.3044	378.04	548.233	163.543	9.0219	66.4406	34.7308	747.498	232.362	298.157	239.858	118.824	14.3628	369.563	565.681	308.001	238.092	59.6818	138.09	787.545	436.308	353.194	122.805	230.397	331.124	420.47	631.182	187.09	136.479	236.852	203.608	49.5514	491.143	378.071	29.7434	225.756	472.29	447.862	3.66615	179.408	1371.44	86.0117	173.219	477.676
DAG(18:0/20:1)	224.577	0.152635	196.078	5.14743	96.182	0.152635	99.0343	292.488	64.677	89.9174	50.1653	143.854	151.513	17.104	22.0359	176.793	15.6212	46.8368	31.0964	70.4105	1.52635	52.3787	0.152635	47.3725	0.152635	224.553	156.064	36.1198	47.9763	563.655	6.5896	446.307	222.138	71.0573	142.931	13.1897	0.152635	9.88064	0.152635	339.725	249.418	204.091	265.454	122.258	167.775	170.948	30.3902	0.152635	142.79
DAG(18:1/18:1)	260.393	0.0693421	216.733	224.038	0.0693421	13.5361	0.0693421	27.1742	0.0693421	15.2489	186.581	785.299	533.526	396.918	54.8469	218.668	741.196	1524.26	531.729	17.6984	274.836	530.615	0.0693421	162.517	0.0693421	328.799	0.0693421	133.78	213.944	138.156	234.408	0.0693421	293.69	655.222	354.344	793.054	301.762	507.971	124.866	405.012	33.9166	50.5149	0.0693421	98.5079	188.847	228.979	0.0693421	402.341	187.73
DAG(18:1/18:2)	733.975	93.4908	1432.75	1547.1	624.436	599.613	1555.54	1695.98	876.593	561.627	2574.17	345.276	1870.54	1288.43	1783.6	790.16	3340.89	2046.18	1117.25	1786.18	1602.88	1195.52	857.118	2.13031	1091.53	2370.15	1851.58	855.547	428.991	3487.8	2371.33	1674.63	1365.83	931.319	1042.27	2584.06	1622.29	1387.64	483.53	1714.32	2345.51	2057.69	1018.34	1094.17	1866.66	1757.47	707.978	2458.18	2870.98
DAG(18:1/18:3)	23.0642	23.0642	1663.83	1347.65	1945.78	1671.78	23.0642	23.0642	1281.75	674.429	1351.15	23.0642	1682.14	2099.52	2726.65	1818.75	2789.96	2523.16	3077	23.0642	2193.51	1517.99	982.337	23.0642	2675.23	2153.29	1052.77	765.187	1897.83	23.0642	23.0642	23.0642	23.0642	1895.54	23.0642	23.0642	2413.53	23.0642	230.642	1484.89	762.611	2243.2	2405.4	335.602	2791.24	23.0642	1135.95	2871.44	23.0642
DAG(18:1/20:0)	655.462	1215.33	1853.69	2132.58	397.349	508.081	1255.65	1172.4	153.381	587.45	513.426	281.913	351.051	2633.29	431.863	3.88633	895.012	358.699	345.878	829.354	2358.39	1435.94	741.267	345.931	619.803	640.217	145.147	806.729	228.203	895.566	373.536	1411.22	3.88633	152.454	581.246	344.023	863.639	442.161	619.379	203.501	1050.88	3.88633	241.903	472.026	2223.65	3.88633	220.689	750.04	470.117
DAG(18:2/20:0)	285.657	33.9964	327.994	0.0819338	166.626	0.0819338	131.371	97.4333	190.575	127.642	508.233	183.724	424.819	247.57	246.084	140.524	323.061	579.441	193.594	204.189	86.2557	374.716	253.087	0.0819338	171.163	18.5798	145.459	86.2573	241.514	279.111	130.344	58.1802	396.907	0.819338	229.032	137.985	146.911	264.783	35.2251	370.18	0.0819338	423.765	245.006	273.575	210.715	321.215	204.161	350.97	783.405
DAG(18:2/20:1)	178.678	0.556506	310.047	0.556506	124.566	87.6924	98.1787	133.57	231.412	90.7723	445.191	26.102	146.202	130.363	229.327	106.196	193.447	97.5843	92.1409	379.839	9.53104	131.898	107.273	19.6802	217.006	228.103	184.806	230.718	55.7526	385.068	608.373	229.345	124.304	51.6709	354.918	202.519	145.663	137.344	135.157	315.78	79.0847	135.295	261.053	33.2644	127.467	286.463	152.951	331.74	155.652
DAG(20:0/22:1)	946.037	104.811	355.568	275.676	516.684	197.738	231.795	340.343	494.463	416.637	783.153	95.1692	477.392	157.494	724.674	2209.05	851.251	94.3253	311.541	346.567	412.504	178.668	819.475	1195.13	1007.76	476.212	934.42	319.078	885.306	737.87	425.643	542.476	225.781	478.149	547.616	1372.43	419.883	320.872	412.484	412.226	137.01	885.006	807.22	392.848	352.328	558.361	253.502	615.324	1349.94
DAG(20:0/22:6)	6392.87	3385.22	30412	34315.3	9925.37	7413.82	58697.1	47825.3	15374.3	10455.3	41337.9	7322.55	35550.7	46790.6	9245.83	7548.51	51830.8	4625.67	5256.16	43810.7	55610.2	59200.6	9662.8	8312.53	7829.16	31161.7	6116.46	56172.1	7704.91	48507.4	4737.17	37975.2	9518.35	4879.73	8788.4	8063.53	43897.6	9326.52	7487.05	5844.93	54881.2	12319.8	11489.9	54242.2	46836.9	47449.8	7308.02	10435.4	13434
DAG(22:0/22:2)	4.07283	0.278942	0.278942	0.278942	0.278942	0.278942	0.278942	0.278942	309.912	0.278942	0.278942	0.278942	0.278942	0.278942	76.0862	0.278942	96.6215	7.01584	18.3968	0.278942	41.6711	0.278942	0.278942	0.278942	28.144	0.278942	0.278942	0.278942	0.278942	12.6641	23.2239	0.278942	13.8333	0.278942	17.1392	45.2867	0.278942	104.341	11.1547	86.3957	0.278942	0.278942	34.8348	0.278942	0.278942	135.807	2.78942	0.278942	49.5717
DAG(22:2/22:3)	1099.82	102.622	549.504	368.034	1274.87	460.317	623.659	709.747	1392.15	515.199	1763.98	377.717	2073.81	266.417	1383.46	186.404	1004.9	83.0045	169.66	1052.73	1087.04	754.686	225.851	187.889	1510.86	470.586	434.747	421.387	2495.69	1984.85	1194.97	1236.28	828.295	441.149	329.099	361.028	417.551	437.936	221.144	3234.59	202.093	335.892	502.318	364.201	264.152	1425.8	907.001	489.426	3156.93
HexCer(d18:1/22:0)	0.013131	0.013131	0.013131	0.013131	0.013131	0.013131	0.013131	0.013131	213.134	0.013131	0.013131	0.013131	247.623	0.013131	23.8412	0.013131	0.013131	0.013131	0.013131	0.013131	0.013131	0.013131	0.013131	0.013131	0.013131	0.013131	0.013131	0.013131	0.013131	0.013131	78.6588	0.013131	73.6547	0.013131	0.013131	0.013131	0.013131	0.013131	0.013131	0.013131	0.013131	324.73	0.013131	0.013131	0.013131	48.335	0.013131	0.013131	146.873
HexCer(d18:1/22:1)	4.1287	4.32842	5.54705	4.36288	0.407698	4.63224	4.5424	4.48233	456.334	4.14278	4.37077	4.13994	365.399	0.407698	79.3147	0.407698	0.407698	0.407698	4.25145	5.72531	4.49043	5.11469	4.07698	5.40338	6.26146	4.46752	7.27866	4.78806	4.12034	0.407698	134.059	0.407698	154.217	4.34059	6.32042	8.03906	4.64527	4.89173	5.70849	15.6359	4.84123	685.348	0.407698	0.407698	4.7794	68.8184	0.407698	4.7405	369.048
HexCer(d18:1/22:2)	0.115132	0.115132	0.115132	0.115132	0.115132	0.115132	0.115132	0.115132	161.742	0.115132	0.115132	0.115132	143.473	0.115132	29.6702	0.115132	0.115132	0.115132	0.115132	0.115132	0.115132	0.115132	0.115132	0.115132	0.115132	0.115132	0.115132	0.115132	0.115132	0.115132	50.6456	0.115132	64.3507	0.115132	0.115132	0.115132	0.115132	0.115132	0.115132	0.115132	0.115132	228.104	0.115132	0.115132	0.115132	28.2923	0.115132	0.115132	131.658
LPC(15:0)	264.307	181.47	176.922	247.495	188.19	158.564	221.728	173.033	369.839	224.447	319.649	112.742	453.393	200.194	523.126	335.664	235.44	319.631	448.492	173.338	93.5463	142.411	176.9	122.646	172.355	256.918	164.545	306.555	270.671	348.087	379.543	252.877	496.135	344.573	345.814	280.881	529.165	150.902	212.343	288.158	211.83	400.311	132.696	366.029	254.17	406.454	427.888	313.17	554.947
LPC(16:0)	9884.44	8837.46	8200.26	9436.99	8805.42	8745.61	9558.84	9358.08	10370.8	8389.89	10804.5	7827.7	11091.7	9334.89	10804.2	9806.43	9622.8	9789.07	11057.6	9113.22	7554.87	8018.53	8459.89	8698.15	8678.05	9814.95	8203.78	9993.61	9803.76	10396.5	10754.2	10145.9	10380.9	10926.2	10764.5	10671.7	10396.6	7967.49	9318.92	9991.51	9796.71	10948.6	8837.85	10038.4	8506.51	10800.3	9779.46	9760.11	11298.1
LPC(16:1)	4.61775	2.74471	0.622921	2.23605	1.12391	0.504198	2.18296	2.89019	4.705	1.44061	6.3802	0.0118957	8.19606	2.40551	6.89124	3.65425	3.37879	0.0118957	6.27458	2.35286	0.0118957	0.747281	0.118957	1.10241	1.2977	2.23413	2.23903	2.8866	4.51777	3.04708	4.35995	2.97504	5.09397	6.12271	6.54468	5.37507	6.36837	0.0118957	1.78042	3.70371	3.52048	9.47119	1.4979	5.74786	1.87471	7.59753	3.81812	4.00371	0.0118957
LPC(18:0)	7097.55	7049.27	6574.91	7109.28	6331.83	6132.84	7763.88	7119.89	8145.34	6997.92	8567.54	6035.54	8594.06	6851.07	7904.08	7359.09	7860.13	7425.02	7717.32	7106.06	5092.17	6196.77	6261.23	6241.76	6340.6	7677.04	6777.24	7740.48	7681.49	8000.44	8296.48	7770.41	8187.79	8309.23	8295.36	7538.88	8127.52	5898.12	7012.8	7802.91	7132.64	7623.22	6949.86	8054.45	7315.21	8246.22	7163.55	7392.24	8748.89
LPC(18:1)	0.00495632	0.00495632	0.00495632	0.00495632	0.00495632	0.498825	0.00495632	0.00495632	2.26717	0.00495632	3.28269	0.262966	6.54661	0.0848834	1.79577	1.20938	1.39956	0.198325	0.00495632	0.00495632	0.00495632	0.00495632	0.00495632	0.00495632	0.123377	0.00495632	0.00495632	0.00495632	1.05657	0.00495632	1.63093	0.665901	2.56866	0.00495632	0.00495632	0.00495632	0.975457	0.00495632	0.00495632	1.46997	0.00495632	11.9263	0.00495632	4.74634	1.16862	4.03505	0.00495632	0.893534	9.78418
LPC(18:2)	1.0995	1.95475	0.337135	2.13691	0.127387	0.0447465	0.378905	1.39892	2.59168	0.000870035	2.89603	0.000870035	0.000870035	0.687522	0.000870035	0.000870035	1.59642	0.963468	2.52654	0.509708	0.000870035	0.0771907	1.18391	0.29153	0.90728	2.42749	0.00870035	2.8515	0.389264	1.27615	0.000870035	1.90718	4.46176	2.65819	1.87484	2.55104	1.25121	0.000870035	0.919169	3.50228	1.77488	6.16581	0.883912	4.58018	0.000870035	0.000870035	1.23816	0.000870035	7.95206
LPC(18:3)	22.5727	24.9984	18.0243	24.2737	11.9154	8.93673	15.7633	11.7868	21.4006	8.47626	24.3452	8.89714	22.5784	13.7367	22.1851	10.5064	12.9412	15.4477	21.873	15.3563	4.1236	7.19188	8.40427	12.0897	5.22872	21.1472	6.83014	28.9616	10.8182	13.859	23.5639	11.231	19.1845	25.5521	7.58979	15.13	15.8544	6.48459	11.7824	24.2896	27.467	30.1121	12.9646	22.2956	15.2724	19.6994	19.6456	11.4433	28.0762
LPC(20:0)	69.9575	90.2045	91.1168	113.345	84.0233	72.2196	78.0581	82.0456	108.331	64.8296	181.953	70.673	226.753	69.7349	252.05	74.8396	115.505	109.514	104.698	150.798	72.6688	68.6649	55.2483	95.1098	51.0882	107.14	52.6834	116.388	100.011	86.8468	125.641	99.6546	164.236	114.825	84.3164	127.859	128.981	44.7265	60.9049	151.586	70.0282	154.487	69.2711	160.341	76.5779	161.885	66.2772	58.4938	168.388
LPC(22:1)	15.8238	11.6718	7.97841	0.627173	9.6399	9.25881	13.9728	12.4452	16.3806	13.6241	19.3345	7.07784	24.853	12.107	24.1823	11.1927	26.2648	18.2833	20.3373	11.6238	7.41236	9.75486	0.627173	10.7094	7.85501	18.8127	6.27173	20.9457	14.8154	21.331	23.5847	15.2708	24.6446	22.7587	14.9154	19.455	28.139	7.14499	11.6757	0.627173	11.1578	24.1493	9.2616	27.2695	13.6922	18.3731	15.1398	16.4316	33.1797
LPC(22:6)	9.22696	3.33478	3.50642	8.34471	1.10516	1.04735	4.26415	7.46383	6.53707	6.65096	16.5307	0.00669129	9.80098	0.818868	13.4445	13.3347	5.10048	4.71039	13.5687	0.511316	0.0669129	3.40692	3.87855	0.426598	2.55994	4.75904	4.54989	7.16442	4.77249	5.94756	7.53057	2.0734	10.6316	4.80965	7.77581	4.96309	8.9136	0.00669129	3.50978	8.20896	4.35027	7.66602	5.01471	4.76536	3.86335	7.26745	3.99576	1.80757	10.7479
LPC(O/16:0)	299.964	206.442	198.854	234.759	188.802	189.225	222.73	182.363	355.9	239.817	364.685	124.762	459.385	215.096	585.414	347.32	261.548	352.978	444.655	208.383	96.2437	150.336	179.012	130.197	183.285	280.73	161.138	300.274	321.817	386.882	367.125	271.592	512.007	337.707	387.874	277.03	520.291	169.157	229.665	298.017	225.92	458.419	149.08	353	258.332	413.8	447.921	328.26	585.063
LPC(O/18:0)	518.937	538.549	367.501	415.394	315.822	391.76	455.27	450.864	614.146	408.89	613.65	270.515	876.825	384.411	897.948	606.921	552.554	573.313	1033.85	308.961	213.93	357.668	400.121	213.82	321.424	465.928	331.672	607.943	525.732	684.612	765.475	540.732	870.229	474.169	596.116	568.221	691.134	257.228	395.197	684.996	435.281	735.049	344.872	557.543	615.504	863.507	743.928	577.225	992.294
LPE(14:0)	2.91736	2.42864	1.323	1.90792	1.39287	2.19829	0.603207	1.74533	1.56757	1.53068	2.14659	0.906013	1.59391	1.72729	3.86137	4.26315	2.12879	1.31328	4.47572	2.23051	0.63255	1.13525	1.4563	1.97536	3.28204	2.00514	2.72988	2.02064	3.45044	3.34625	2.20041	2.86967	3.22927	4.67303	3.31	2.59334	6.15549	1.44338	2.13997	2.31439	2.65061	3.22409	1.17619	1.73692	5.09478	5.07412	4.88786	4.63813	4.8515
LPE(16:0)	393.529	482.225	403.026	668.556	296.512	511.986	567.175	556.494	466.697	382.019	1149.1	297.876	820.971	401.413	782.537	783.075	1176.08	404.447	813.985	726.185	330.225	161.661	297.958	219.719	572.17	341.21	701.646	392.19	778.801	602.681	853.224	1112.83	466.12	747.416	1269.27	1369.2	1036.12	326.685	519.012	479.276	366.97	798.594	525.847	652.894	1014.29	906.063	789.372	1064.34	721.267
LPE(16:1)	0.0159613	0.0159613	0.170885	0.0159613	0.165997	0.0159613	0.466014	0.176478	0.0159613	0.0159613	0.0159613	0.159613	0.442264	0.263069	0.0159613	0.224618	0.188491	0.18576	0.235832	0.231104	0.167515	0.0159613	0.0159613	0.169927	0.171859	0.0159613	0.21551	0.279665	0.0159613	0.0159613	0.0159613	0.280791	0.35149	0.364309	0.336288	0.0159613	0.500223	0.0159613	0.190837	0.0159613	0.171728	0.0159613	0.0159613	0.0159613	0.204572	0.264805	0.0159613	0.199727	0.0159613
LPE(17:1)	0.191709	0.0165111	0.298992	0.18409	0.0165111	0.0165111	0.0165111	0.0165111	0.0165111	0.0165111	0.0165111	0.0165111	0.0165111	0.0165111	0.165111	0.0165111	0.279338	0.0165111	0.0165111	0.0165111	0.0165111	0.0165111	0.170653	0.0165111	0.175083	0.0165111	0.294453	0.171742	0.0165111	0.0165111	0.173594	0.0165111	0.0165111	0.0165111	0.213396	0.0165111	0.0165111	0.0165111	0.0165111	0.0165111	0.0165111	0.0165111	0.0165111	0.0165111	0.278016	0.2037	0.264325	0.0165111	0.0165111
LPE(18:0)	700.734	734.682	680.509	971.375	541.786	581.366	931.239	950.249	750.612	561.955	1620.76	465.78	1298.03	605.644	1123.07	1104.54	1440.69	562.262	1096.62	1079.48	452.275	304.564	408.317	360.469	810.634	587.759	1026.86	579.145	1107.12	1039.79	1209.9	1667.55	811.933	1274.56	1760.37	1947.26	1542.87	566.571	825.501	747.56	507.614	1087.94	961.287	908.854	1274.58	1300.3	1038.14	1096.93	1345.95
LPE(20:0)	1.74094	0.898394	3.55349	1.15126	0.674792	0.723469	0.795381	0.737407	2.81097	0.023812	0.988587	3.98181	2.57735	0.786106	2.10361	1.83336	1.04998	2.50535	1.2993	2.68231	0.741736	0.702552	1.04859	0.023812	0.65325	2.94943	0.732352	1.43698	0.761259	1.30102	1.57578	1.11531	5.26719	1.86723	1.91046	2.72299	1.7819	0.903878	1.26137	4.69483	3.09382	1.9025	3.62932	2.92103	1.7723	3.61237	0.23812	2.02845	1.08989
LPE(20:1)	0.266235	0.419785	0.400196	0.242608	0.189181	0.36335	0.195776	0.26304	0.241316	0.16774	0.372022	0.160899	0.354983	0.2555	0.480076	0.312145	0.237779	0.184605	0.568823	0.322764	0.203046	0.160673	0.206431	0.479705	0.230632	0.254331	0.163731	0.278314	0.379409	0.650889	0.324173	0.484833	0.308768	0.311768	0.313772	0.456325	0.0160405	0.176754	0.325096	0.64245	0.542684	0.778996	0.0160405	0.0160405	0.168837	0.380702	0.195144	0.357119	0.576653
LPE(20:2)	0.259626	0.193503	0.218647	0.0169905	0.0169905	0.197098	0.419821	0.43986	0.604086	0.259604	0.171452	0.200265	1.06262	0.307904	0.80953	0.392795	0.3461	0.339811	0.629173	0.0169905	0.0169905	0.17679	0.182252	0.0169905	0.201681	0.0169905	0.290218	0.543257	0.329976	0.666694	0.605045	0.2779	0.575476	0.969311	0.874898	0.716628	0.358172	0.0169905	0.0169905	0.0169905	0.0169905	0.372357	0.0169905	0.657295	0.255464	0.992923	0.472907	0.392926	1.74136
LPE(20:3)	1.36527	1.17385	0.264703	0.798098	0.331458	0.339673	0.644846	0.766692	1.4365	0.389839	2.21182	0.266112	2.03142	0.612838	1.91834	0.606737	0.658806	0.731633	1.86272	0.69863	0.196531	0.227639	0.229012	0.39838	0.380019	0.962229	0.500884	1.0395	0.644665	1.59712	1.87292	0.995487	1.10206	1.75471	1.6184	1.67836	1.07214	0.42306	0.78522	0.853523	1.13684	2.29984	0.352615	1.25392	0.356646	1.81107	1.00722	0.847785	3.23844
LPE(20:4)	3.33203	2.26038	0.622759	1.99891	1.07577	0.680581	1.84613	1.69083	3.76726	1.24154	6.2134	1.41182	5.58477	1.24377	4.4368	1.94889	2.54063	1.48466	4.34254	2.02404	0.402302	0.792745	0.788118	0.864425	0.782947	2.5674	1.2087	3.13786	2.08408	3.66572	4.93629	3.02132	3.45132	4.66112	5.19293	4.09339	3.35106	0.53964	1.93766	1.91041	2.59163	5.59143	1.4194	3.21439	1.29434	4.51562	2.19116	2.25417	7.14523
LPE(20:5)	5.78634	3.36221	2.17926	3.15212	1.61141	2.46703	5.8517	5.83706	10.5806	5.09584	13.5277	2.2765	13.7582	5.55468	12.6647	7.6499	6.79811	7.39758	12.786	4.071	1.38736	1.50318	1.44546	2.92989	2.80641	4.36836	4.72994	8.99532	8.18149	11.2273	13.5139	8.91319	9.95825	12.9969	13.1885	11.9144	10.7531	2.66684	5.60183	4.5669	6.6242	13.5433	4.02782	10.2254	4.4648	14.2733	8.43771	7.51235	17.8987
LPE(22:0)	0.0446949	3.51836	0.946389	5.1136	1.58167	1.3576	1.81702	2.93257	3.95255	0.964205	3.43662	0.929502	2.78992	0.528186	2.68844	2.67443	1.26718	1.18892	1.87831	1.77355	1.98286	1.48559	2.43357	3.76878	1.47682	3.47237	1.43651	2.90915	2.17727	1.12972	2.39054	2.51939	1.90449	1.73929	1.49223	2.14527	2.14261	1.67789	1.59802	3.06429	2.24959	3.23427	1.88849	1.77432	2.05673	3.26039	1.07579	1.12892	2.70646
LPE(22:1)	2.2516	1.42044	3.90827	2.67089	2.56273	1.0588	1.54777	2.22094	4.51913	1.67328	2.34548	1.7403	3.84399	1.69243	4.45105	1.57152	4.32964	2.1348	3.69193	1.98023	1.09105	1.59994	1.74314	2.95244	2.31898	3.2733	2.52263	3.00964	2.33031	3.86715	2.89391	3.27561	3.28262	3.99114	2.33878	3.09366	4.90248	1.87616	2.51082	3.81817	1.62548	5.9059	1.62756	2.15315	1.99059	2.07757	1.6622	2.93641	3.57222
LPE(22:4)	0.440252	0.396143	0.0160506	0.736383	0.19112	0.435996	0.370134	0.300554	0.728837	0.338031	0.49466	0.192086	0.39026	0.812624	0.228583	0.347066	0.193198	0.424251	0.71434	0.458875	0.236994	0.0160506	0.267986	0.0160506	0.426263	0.441879	0.342592	0.287269	0.392192	0.287596	0.364578	0.171321	1.10309	1.16732	0.255086	0.410466	0.273898	0.0160506	0.616092	1.27327	0.257106	0.326788	0.400421	0.208123	0.517953	0.0160506	0.940106	0.0160506	0.294532
LPE(22:6)	5.37878	5.58108	4.85214	4.27807	2.1441	0.645478	7.54317	3.24101	8.52427	3.10554	17.3373	1.43136	14.202	2.75396	12.3942	4.29474	6.63139	5.53331	6.58956	6.24422	0.482654	1.6725	1.3071	2.32578	1.47798	5.30447	2.88595	8.88749	6.96221	8.22774	10.1993	7.66311	10.2434	10.8728	10.4907	9.02126	8.80246	0.660208	2.96009	6.80161	4.07127	9.63749	4.03018	9.98551	3.87308	9.04672	5.71908	4.67636	20.3657
LPG(12:0)	0.016108	0.228075	0.161668	0.205581	0.461322	0.173108	0.242725	0.304425	0.341779	0.200541	0.205196	0.191571	0.392584	0.250758	0.274929	0.609155	0.202095	0.432045	0.479509	0.178751	0.169919	0.397959	0.20232	1.01274	0.316903	0.944558	0.192304	0.245499	0.193822	0.185404	0.182782	0.429677	0.185826	0.570712	0.188186	0.468956	0.503666	0.181155	0.2585	0.480882	0.226826	0.351461	0.281183	0.16851	0.170805	0.245114	0.174379	0.18353	0.242957
MAG(16:0)	3583.54	3334.89	1395.13	4750.02	3213.77	1871	1336.49	8048.46	2416.33	974.175	1667.23	4762.53	1996.61	886.047	1890.99	1335.32	4784.16	1497.89	1604.42	1196.1	1137.11	1228.53	759.31	1708.48	2577.09	4476.75	883.093	2942.24	1273.48	1367.91	942.751	1995.64	1163.68	702.422	2517.39	4340.44	2276.01	2488.44	3215.23	1946.82	5553.65	1090.35	1536.14	1160.9	740.458	5961.13	1706.12	1463.12	4822.09
MAG(16:1)	90.8518	22.3679	91.4409	102.102	42.5716	23.2215	4.9239	35.0811	70.7563	10.245	183.246	69.598	24.5527	81.9747	56.3943	107.723	165.462	4.9239	20.1767	89.9069	59.5897	56.3364	13.1978	13.0798	35.0259	54.0498	4.9239	83.6248	4.9239	52.7314	4.9239	15.448	4.9239	4.9239	7.54368	80.9109	119.706	4.9239	104.926	22.2689	29.6098	4.9239	17.2074	16.4051	46.5198	123.228	27.0667	4.9239	47.3733
MAG(18:0)	4.9239	46.1433	12.5702	115.71	4.9239	4.9239	29.1886	124.304	4.9239	4.9239	59.0115	4.9239	150.895	18.3232	4.9239	4.9239	83.6156	45.1514	4.9239	133.271	4.9239	100.679	4.9239	4.9239	87.1642	32.9241	4.9239	71.6795	4.9239	145.333	4.9239	31.5759	16.0509	4.9239	4.9239	4.9239	120.157	4.9239	13.1949	41.3809	144.102	63.6195	6.0078	55.3113	17.1715	103.3	8.09461	4.9239	378.507
MAG(18:1)	95.9353	51.7537	70.0933	132.056	18.505	4.9239	26.8145	93.4453	65.0611	53.9171	52.0333	50.1913	198.452	54.2413	17.3229	57.1868	87.5821	79.1614	92.7108	124.865	27.3316	45.8813	12.691	18.037	54.9299	76.5175	28.2089	107.296	37.7641	34.822	44.8832	42.7844	38.4921	48.3152	4.9239	69.3501	114.458	31.1534	46.4663	63.3396	34.0028	25.6393	6.7413	6.39543	60.8101	122.144	4.9239	7.14273	305.222
MAG(18:2)	334.98	310.533	237.034	244.497	803.899	78.4367	200.446	287.568	278.129	103.08	532.864	207.913	1095.76	167.055	4.9239	67.1147	200.186	114.261	151.659	479.338	139.511	200.319	502.831	281.561	374.03	295.889	238.96	210.485	587.926	612.459	167.665	165.09	295.733	115.398	103.773	73.4576	98.1497	142.058	278.685	286.747	249.378	122.696	412.792	95.7047	264.859	424.537	165.429	159.521	1471.42
MAG(20:4)	4.9239	165.869	139.391	433.364	265.871	4.9239	163.102	528.443	92.527	104.553	323.058	275.218	737.779	102.803	160.682	4.9239	626.031	4.9239	118.396	185.975	4.9239	229.449	52.7711	119.85	56.7152	314.507	200.101	355.662	252.687	538.807	162.378	212.291	190.489	23.762	122.288	16.5307	363.996	147.398	264.266	204.83	458.136	181.112	265.205	165.179	58.2594	614.226	160.228	15.268	1056.95
MAG(22:5)	262.983	119.357	610.012	578.422	264.327	25.4271	335.671	696.532	4.9239	262.725	488.296	257.15	501.283	304.247	150.274	102.52	649.365	238.737	6.23293	872.138	214.248	402.239	162.989	258.482	286.563	591.212	180.757	545.278	200.156	932.054	77.5645	563.459	199.958	157.539	226.243	289.311	480.253	56.3185	212.988	379.847	475.5	30.6392	340.01	352.666	432.315	508.267	301.138	209.791	352.28
PC(16:0e/16:0)	2086.66	2776.97	3269.11	3250.42	2501.04	3401.83	2540.48	2781.48	3054.16	2327.64	2829.3	1797.8	4160.66	2994.12	5344.22	2981.34	3227.13	3647.36	3476.49	3002.98	2167.53	2462.41	2609.47	2284.25	2207.11	3352.66	2042.77	3939.8	3192.38	4563.3	4988.05	2612.83	5178.57	3422.21	3053.76	2179.97	4348.34	2926.99	3075.02	2864.53	3602.13	4705.65	1455.73	2585.41	2923.68	4097.63	4019.75	3251.55	2993.83
PC(16:0e/16:1)	19.8167	23.9164	55.4834	38.0677	30.9054	35.7995	18.3572	30.76	14.5953	13.2978	8.06379	7.44956	4.3337	17.708	16.4241	20.6926	42.2995	24.0733	31.5828	30.5042	20.9648	20.2504	27.083	22.1359	27.9926	59.4062	30.8071	44.7377	49.3547	42.0807	11.489	35.2549	9.09094	28.8137	46.4411	28.1403	19.0624	25.0755	38.6262	12.9889	52.1309	18.3688	26.8397	24.9743	25.8711	13.8459	14.5777	29.6626	5.99559
PC(16:0e/18:0)	772.773	774.078	1000.88	878.5	779.31	847.934	666.099	694.391	1116.15	630.668	916.238	444.247	1064.16	674.159	1266.34	1164.03	890.567	830.183	1478.25	714.736	588.197	757.694	781.767	615.446	865.186	1077.35	684.75	1145.84	800.594	1266.79	1128.05	805.345	1524.3	837.179	860.825	836.355	1166.42	715.172	968.8	1005.15	821.624	1048.68	526.431	763.536	843.632	1245.73	1127.07	1108.62	1174.75
PC(16:0e/18:1)	85.3071	58.5468	10.6397	2.61733	24.4329	12.5613	9.62346	31.8555	47.7873	9.76495	10.0818	7.37159	7.16807	90.931	61.7512	170.631	54.708	15.8317	333.404	9.30215	13.7598	44.2063	103.222	7.86416	28.6518	5.14052	99.9208	44.8923	88.3317	40.1189	47.0518	31.6882	70.6065	26.4934	25.5907	17.1105	57.9505	6.91737	72.9412	42.4169	79.9622	33.9889	11.6465	11.4418	77.0471	113.115	181.964	119.725	46.1544
PC(16:0e/18:2)	0.199238	0.199238	0.199238	4.9738	2.71848	4.83446	0.199238	1.99709	9.76132	9.71465	0.199238	3.01817	6.08502	3.9989	0.199238	0.199238	0.199238	16.9926	0.199238	0.199238	4.66947	3.11879	3.64743	4.06038	0.199238	0.199238	18.7899	0.199238	13.8282	3.54571	0.199238	9.00146	0.199238	3.29127	0.199238	7.44729	13.5824	3.44286	2.84137	1.99238	11.8315	0.199238	4.7665	13.441	0.199238	0.199238	3.25695	18.2875	0.199238
PC(16:0e/20:1)	462.979	535.709	452.627	462.593	399.707	472.821	394.404	388.591	2531.43	298.284	370.309	515.568	1384.5	388.664	605.079	409.127	313.129	455.981	483.59	436.244	352.968	418.065	388.498	412.218	351.549	505.967	427.011	471.161	367.414	457.924	685.546	347.84	561.144	531.133	323.919	394.347	418.526	426.904	438.433	453.91	559.255	7457.07	364.852	402.995	348.368	2022.19	458.482	335.283	1450.08
PC(16:0e/20:2)	419.269	480.482	491.332	458.75	420.688	357.003	363.336	234.314	262.592	253.484	401.992	181.467	240.222	245.06	312.359	228.841	345.802	437.992	331.71	354.198	329.084	369.387	402.577	409.25	389.36	492.048	287.962	447.452	315.981	338.814	231.66	213.043	426.772	292.034	333.215	219.403	394.284	330.958	300.103	328.574	510.591	263.798	187.081	416.626	347.265	275.885	285.113	211.76	163.257
PC(16:0e/20:4)	46.4202	65.5611	70.3208	60.3149	87.2679	56.3188	41.3719	64.4074	32.0115	50.8663	44.3825	20.3895	27.5666	27.1223	41.678	48.3082	30.4748	18.3771	66.8647	49.4819	23.2035	19.4907	43.5563	27.199	35.3915	88.8169	44.5322	114.775	41.9016	120.522	56.732	35.5035	38.8842	55.6446	93.4736	129.86	32.9759	43.9459	45.0696	25.2653	112.683	233.387	35.3491	59.4138	38.8319	32.2	66.0532	26.9615	40.032
PC(16:0p/16:0)	13.1868	28.5618	43.6114	35.103	30.4317	35.6978	20.3647	45.688	17.4531	26.1519	17.0831	14.1508	4.86329	16.5412	21.2697	30.0157	19.3783	38.7465	51.9367	35.8383	19.1428	21.7487	34.4592	31.0987	32.6419	76.3116	51.9858	64.3068	39.8799	26.8726	15.844	47.3421	5.90473	43.3491	34.1816	48.9567	40.2286	29.6456	32.8638	6.35332	43.7077	17.7551	30.7625	37.1987	15.748	16.9525	30.6318	42.2639	32.3891
PC(16:0p/16:1)	0.197321	0.197321	6.19043	5.10643	1.9839	5.67868	2.88022	3.32199	8.14768	0.197321	0.197321	0.197321	0.197321	8.5061	0.197321	0.197321	0.197321	2.12298	0.197321	5.11222	2.91619	1.97321	4.83145	5.00378	0.197321	4.17416	0.197321	7.6491	0.197321	2.98999	0.197321	11.0855	2.39794	0.197321	2.15713	14.2978	0.197321	0.197321	7.88087	4.34743	2.67815	0.197321	10.3527	0.197321	2.29589	2.65919	2.73871	2.80797	0.197321
PC(16:0p/18:0)	59.49	28.6157	3.64965	6.8533	6.6422	10.3947	6.29597	12.3871	21.2259	5.88881	6.37537	5.22887	6.32912	39.7229	18.4455	54.1599	22.8273	3.61227	126.819	10.0798	3.64085	15.4947	35.7906	5.34335	19.9231	2.99706	42.5622	12.325	50.2326	18.6617	11.789	12.8691	25.8717	10.8374	11.6292	8.28791	43.8664	2.93982	24.5915	24.736	31.5979	90.5233	3.97948	8.42831	28.0747	39.3962	46.496	31.788	14.8246
PC(16:0p/18:1)	10.2272	18.3945	10.2997	9.18951	29.8028	11.8975	22.4156	17.4484	20.2702	19.8062	22.7105	18.603	20.9658	32.0718	27.5632	53.039	39.0862	34.6924	48.2567	10.075	12.637	21.6854	16.2644	20.5465	13.9721	0.744106	44.8294	34.414	31.1801	29.0243	27.0398	28.4757	40.1143	44.7947	23.4406	18.4142	55.7844	11.5844	27.2986	14.1187	35.967	22.4847	14.3971	25.564	48.8666	29.5452	47.7931	34.1571	28.1618
PC(16:0p/18:2)	21.6878	33.0852	28.591	20.6407	24.75	22.6102	8.78678	13.4221	24.0719	10.0981	17.1796	15.9847	20.3159	18.3685	28.2947	9.35011	18.3293	31.771	10.9208	21.2649	12.9144	11.7278	17.2986	15.4871	12.0697	34.9265	12.7425	31.0524	9.44961	18.2761	33.44	8.78366	27.716	18.4785	10.886	16.7255	15.8391	19.4865	15.49	14.8421	24.632	57.6783	14.218	30.5439	15.2098	29.2954	21.4142	15.0551	22.1235
PC(16:0p/18:3)	44.2285	43.2199	72.9587	69.1649	40.7375	37.474	49.3365	46.0611	65.0172	41.1346	54.2826	19.8949	59.0638	39.1595	68.2333	37.8244	40.3196	51.4662	54.9051	45.0891	40.0659	34.2363	24.133	31.6701	43.0314	98.3019	42.6956	83.816	52.9617	79.3343	64.8457	47.781	65.8658	43.2979	64.5365	43.9028	45.6082	46.975	53.5761	46.226	68.8529	48.2587	29.207	62.4	43.8523	57.0143	45.7094	33.6171	42.5744
PC(16:0p/20:0)	446.86	515.289	455.884	494.886	409.034	462.352	355.822	430.316	2493.64	382.32	358.857	487.083	1309.03	432.112	599.32	467.444	310.111	491.563	421.127	448.598	377.329	384.258	409.835	451.4	334.576	503.127	404.407	506.19	358.099	434.742	684.611	397.461	557.141	522.766	333.736	408.351	382.626	416.209	422.766	373.759	538.767	7358.01	383.542	409.9	377.316	1980.23	461.669	338.781	1486.9
PC(16:0p/20:1)	303.673	271.401	431.977	449.335	389.395	316.372	345.801	224.381	205.114	260.173	326.144	166.07	232.873	226.254	316.745	194.407	322.55	403.608	271.539	250.001	327.798	325.419	384.209	363.186	382.681	414.32	244.975	393.357	273.711	287.645	193.178	170.095	381.377	149.863	321.358	11.2689	213.006	187.702	277.127	310.271	461.473	219.453	170.88	329.106	268.644	242.553	257.352	188.016	136.139
PC(16:0p/20:4)	0.289526	0.289526	0.289526	0.289526	0.289526	0.289526	4.59896	5.62403	2.94328	3.00104	0.289526	5.34189	0.289526	5.89364	0.289526	5.17775	0.289526	5.77737	3.81747	0.289526	0.289526	0.289526	0.289526	3.98697	0.289526	0.289526	0.289526	0.289526	0.289526	0.289526	5.37455	4.78373	0.289526	0.289526	0.289526	0.289526	7.02447	0.289526	0.289526	2.89526	0.289526	0.289526	0.289526	5.44189	0.289526	0.289526	5.85988	0.289526	0.289526
PC(16:0p/22:6)	1443.07	895.476	918.787	1242.57	1328.6	1015.87	810.271	1292.22	5489.52	758.161	1967.66	655.931	3661.75	671.247	5381.88	1490.67	815.219	907.906	2340.52	1947.63	479.815	394.997	504.147	700.254	820.506	2364.17	2061.27	2260.54	1804.73	3174.37	7760.25	1696.45	3888.57	3220.22	3074.53	2652.17	1668.43	1152.11	2440.73	3070.26	1756.02	3982.77	1778.33	887.305	950.153	5502.16	1538.63	856.883	4336.72
PC(18:0e/16:0)	877.939	762.804	988.434	882.628	772.654	853.138	673.075	746.317	1080.66	614.37	893.981	432.673	1056.09	730.878	1260.14	1165.93	829.154	830.878	1534.88	711.351	573.853	733.456	780.45	597.222	750.102	1059.63	671.924	1168.48	788.279	1261.88	1120	841.033	1429.13	827.905	871.958	848.778	1181.78	720.383	929.76	1023.3	827.763	1070.44	526.001	757.483	955.829	1245.67	1096.36	1117.65	1163.97
PC(18:0e/18:0)	325.013	365.025	322.112	352.925	271.273	275.276	260.931	311.323	531.649	227.445	361.773	123.954	270.588	220.379	313.522	422.057	373.156	219.188	452.094	365.55	298.455	304.126	349.321	281.629	500.002	408.748	356.196	392.22	405.089	424.016	267.079	321.834	242.59	306.17	382.44	449.302	280.584	284.45	369.833	257.404	314.033	678.694	231.594	337.046	267.541	522.702	284.793	514.666	342.697
PC(18:0e/18:1)	447.448	521.453	337.966	353.553	298.834	359.657	308.766	303.872	2405.99	248.123	280.292	298.688	1298.67	273.723	438.661	267.856	209.081	388.697	356.66	456.951	290.177	244.124	311.236	256.651	226.494	390.652	331.774	393.865	281.459	273.294	392.055	219.01	436.688	426.262	296.574	349.172	334.618	331.651	342.034	352.53	507.599	7234.83	272.443	318.06	223.38	1787.28	255.574	162.799	1461.85
PC(18:0e/18:2)	21.6116	0.209226	0.209226	2.09226	0.209226	2.47985	0.209226	0.209226	52.9242	0.209226	16.1504	7.60305	59.6236	0.209226	0.209226	8.46161	0.209226	0.209226	7.10348	0.209226	0.209226	0.209226	0.209226	0.209226	8.64802	0.209226	0.209226	0.209226	0.209226	24.0567	40.0802	8.26256	0.209226	5.22655	14.6088	4.24073	0.209226	0.209226	0.209226	33.8365	2.29433	59.122	0.209226	0.209226	5.52153	54.0723	4.26506	7.52416	41.2953
PC(18:0p/14:0)	21.7592	20.0724	61.8313	41.887	30.4436	26.5379	23.9932	31.0269	10.6578	20.5875	16.9379	10.507	10.8154	13.0531	18.6823	36.1185	25.7688	22.9356	38.5578	31.9617	16.3948	9.75799	26.4608	40.1192	13.7677	48.2816	43.1413	48.5459	38.2746	35.8493	25.1774	34.6612	10.7979	26.1867	29.5352	36.8025	33.9219	32.5393	50.3093	4.84509	40.6662	30.8295	17.3237	17.596	33.7788	17.4679	18.1859	25.7611	9.99229
PC(18:0p/16:0)	84.1698	53.4882	5.93941	4.81451	16.2607	8.35822	4.97553	18.9282	31.536	8.53256	16.9609	5.58141	12.7204	76.8905	52.6226	156.22	45.8169	10.7993	300.338	5.55539	14.3653	38.2401	91.2177	7.65478	34.2879	4.69813	90.8669	35.2195	85.6984	41.1771	43.828	32.5979	58.2085	13.8916	20.2239	16.159	75.9417	6.0831	63.3656	38.081	63.9999	22.1625	5.93856	11.7739	84.5224	111.533	167.058	105.513	42.6068
PC(18:0p/18:0)	419.004	561.371	451.533	489.259	428.939	455.968	379.477	431.577	2553.62	364.465	352.982	476.321	1298.91	471.666	566.839	474.458	275.269	507.627	427.14	416.304	331.596	409.079	394.859	392.17	362.573	485.715	424.212	486.949	338.812	472.354	683.045	368.369	590.904	508.583	332.79	425.442	401.734	390.351	411.927	362.071	498.282	7498.85	361.956	393.496	362.379	1959.83	427.469	365.416	1412.7
PC(18:0p/18:1)	285.903	261.251	0.200078	0.200078	0.200078	3.61924	0.200078	3.09526	55.1371	3.95429	9.46299	13.9605	44.3981	5.00451	21.6346	16.3504	0.200078	0.200078	145.94	220.316	0.200078	0.200078	0.200078	0.200078	0.200078	0.200078	15.4749	0.200078	6.6065	0.200078	41.302	12.6425	0.200078	0.200078	16.0399	0.200078	0.200078	0.200078	0.200078	27.7015	0.200078	42.1223	0.200078	0.200078	0.200078	55.2534	0.200078	0.200078	60.1534
PC(18:1e/16:0)	73.2561	54.3017	9.35742	4.81445	14.3987	12.0233	7.93836	23.1852	38.906	8.0742	10.8888	5.48748	6.92027	84.4284	48.0496	153.491	58.7529	12.2135	309.8	5.62473	15.8938	37.7197	80.0296	7.31997	32.6352	4.75589	104.338	46.8339	81.6466	50.2544	43.4528	34.8518	75.1753	27.037	21.1833	16.8279	77.2268	11.4777	65.8594	38.0788	71.8797	22.4674	3.98941	5.73207	70.9115	126.013	172.41	100.994	42.41
PC(18:1e/18:0)	424.929	581.903	478.14	484.543	427.465	422.103	376.176	449.45	2514.1	379.885	394.96	509.016	1275.18	403.561	612.643	399.364	323.992	505.43	411.112	442.979	340.463	423.052	357.936	369.061	331.448	455.926	468.384	497.128	363.739	473.01	689.449	373.927	533.686	526.273	350.324	440.269	379.687	413.817	426.942	379.42	522.236	7553.17	383.279	384.617	343.489	1893.82	443.774	379.651	1456.24
PC(18:1e/18:1)	285.266	261.387	0.356136	0.356136	0.356136	0.356136	0.356136	121.401	42.4964	0.356136	0.356136	7.98702	48.4573	0.356136	0.356136	0.356136	0.356136	0.356136	12.2826	210.562	197.869	0.356136	0.356136	4.49143	0.356136	0.356136	0.356136	0.356136	5.25903	0.356136	53.7766	9.4174	0.356136	0.356136	0.356136	0.356136	188.174	167.518	0.356136	31.1387	0.356136	47.0373	11.2972	0.356136	125.361	42.4305	0.356136	0.356136	55.4112
PC(18:2e/12:0)	4.87283	3.95001	2.31539	2.57254	4.05953	3.28989	3.65351	5.00713	9.23411	2.19617	4.73347	2.22112	3.43102	2.54401	2.81173	6.04942	2.96585	3.991	2.75591	4.36802	4.24189	5.5969	3.29375	2.20157	3.31004	4.87383	4.92049	7.39108	3.85612	5.87774	5.49488	2.24391	6.25646	3.71077	4.93024	2.00055	2.13753	2.32635	2.87295	3.11874	5.99351	3.77655	2.21049	3.17936	2.50507	4.54163	6.92219	3.68406	3.89852
PC(18:2e/16:0)	11.7507	18.002	7.79406	9.46394	19.8051	16.5392	22.0824	17.4548	11.6827	19.9485	18.9054	20.0696	14.8518	37.4078	30.2491	57.6213	32.5768	36.3784	43.5541	11.8855	11.6938	22.0317	17.7692	20.1762	17.9432	9.43832	38.3693	33.1865	32.1584	27.1211	32.8228	22.1438	41.5245	43.8165	25.5685	24.5391	58.3136	8.16008	32.1889	15.8328	34.8192	28.1893	22.8909	21.2688	46.0881	26.898	42.2686	42.4417	26.5765
PC(18:2e/18:0)	414.525	463.201	526.893	544.611	512.467	452.071	483.833	376.406	298.187	399.662	558.128	307.768	297.62	326.915	491.513	415.757	462.089	561.964	437.401	345.296	378.407	424.821	518.229	476.559	427.935	546.649	358.05	605.028	403.695	508.287	356.18	302.441	639.755	438.667	405.94	366.628	490.901	370.098	396.74	374.85	600.835	275.388	225.796	535.872	415.33	332.598	530.86	390.066	199.717
PC(18:2e/18:3)	75.3077	103.837	139.722	83.3333	106.685	127.194	72.3249	107.268	62.0008	114.19	88.4073	124.555	85.6118	127.234	132.589	117.267	72.7631	150.062	114.854	87.9873	144.403	93.3175	95.4947	25.7739	71.7602	155.66	128.437	148.025	88.9399	220.463	183.476	99.8913	115.658	112.6	138.117	99.3133	114.604	34.5925	176.014	50.439	164.319	152.896	125.02	92.1006	94.2182	105.803	108.722	156.177	76.9675
PC(18:2p/18:1)	77.1135	119.622	137.481	99.4206	182.419	170.825	87.7929	97.1431	60.5747	132.548	196.715	98.9163	47.3975	107.208	94.2519	141.707	172.129	241.272	187.401	81.0671	73.2687	80.036	132.669	145.62	155.804	95.648	168.901	211.098	185.769	158.027	95.1373	116.891	84.9555	153.245	160.758	146.923	46.1498	155.788	225.397	68.7883	217.11	36.3455	138.432	155.361	170.798	81.6728	210.023	177.558	27.2793
PC(18:2p/18:2)	36.445	39.8038	65.2041	36.7364	37.8518	40.6862	29.8871	43.2827	54.3516	48.2644	59.5789	38.4368	47.6437	47.6211	78.4546	58.4468	55.1197	62.6686	71.9846	32.0602	26.0188	31.7946	29.6827	16.7278	35.5634	57.4444	49.7596	55.2143	38.0637	126.949	86.4699	48.4415	72.9279	84.2347	87.4376	48.47	70.7978	41.776	63.0469	39.9693	82.0374	85.9159	40.7365	52.7814	61.6554	71.7867	70.8332	57.0811	41.9359
PC(18:2p/20:4)	1480.4	986.633	964.214	1210.51	1347.85	1015.59	783.434	1283.04	5353.26	692.061	1961.31	736.238	4459.24	688.921	5414.82	1553.32	739.442	880.296	2401.6	1987.58	428.405	405.609	541.522	739.587	797.814	2289.6	1999.22	1890.86	1883.68	3274.34	8155.77	1681.98	3504.99	3296.94	3050.79	2774.32	1599.88	1143.85	2410.39	3226.66	1756.7	4092.69	1720.39	955.701	827.66	5236.52	1361.81	853.649	3817.74
PC(18:2p/20:5)	3206.65	3861.36	3219.4	3398.15	3035.57	2944.49	2406.59	2976.59	4175.24	2308.59	3501.82	3193.52	3907.65	2836.67	3643.12	3079	2152.82	2931.25	3233.97	3089.09	2306.16	2351.28	2550.15	2983.4	2241.74	3600.19	2819.05	3604.07	2460.17	3103.39	4800.68	2636.38	3471.22	4284.11	2611.39	3408.2	2828.57	2851.74	3037.08	3028.27	4279.65	8028.87	3086.63	3343.32	2625.49	4924.57	3655.87	2170.67	3856.21
SM(d18:1/14:0)	1.2272	1.2272	1.2272	1.2272	1.2272	1.2272	1.2272	1.2272	613.729	1.2272	1.2272	1.2272	812.719	1.2272	215.501	1.2272	1.2272	1.2272	1.2272	1.2272	1.2272	1.2272	1.2272	1.2272	1.2272	1.2272	1.2272	1.2272	1.2272	1.2272	204.335	1.2272	331.696	1.2272	1.2272	1.2272	1.2272	1.2272	1.2272	14.1816	1.2272	1299.52	1.2272	1.2272	1.2272	412.573	1.2272	1.2272	920.187
SM(d18:1/16:0)	0.0176287	0.0176287	0.0176287	0.0176287	0.0176287	0.0176287	0.0176287	0.0176287	3309.19	0.0176287	0.0176287	0.0176287	2619.62	0.0176287	3421.38	0.0176287	0.0176287	0.0176287	0.0176287	0.0176287	0.0176287	0.0176287	0.0176287	0.0176287	0.0176287	0.0176287	0.0176287	0.0176287	0.0176287	0.0176287	3228.35	0.0176287	3372.31	37.2931	0.0176287	0.0176287	0.0176287	0.0176287	0.0176287	785.454	0.0176287	2873	31.2702	0.0176287	0.0176287	3582.49	0.0176287	0.0176287	2995.49
SM(d18:1/18:2)	8.14719	16.5914	4.36865	3.33045	8.21445	0.0751934	0.0751934	0.0751934	0.0751934	0.0751934	0.0751934	0.0751934	0.0751934	0.0751934	0.0751934	0.0751934	0.0751934	2.91104	0.0751934	8.05192	0.0751934	4.31945	0.0751934	2.66272	1.3612	0.0751934	0.0751934	0.0751934	0.0751934	0.0751934	0.0751934	0.0751934	0.0751934	0.0751934	0.0751934	0.0751934	0.0751934	0.751934	0.0751934	0.0751934	0.0751934	0.0751934	0.0751934	0.0751934	0.0751934	0.0751934	0.0751934	0.0751934	0.0751934
SM(d18:1/18:3)	7.58846	13.4873	4.40838	10.7628	14.6759	0.0433033	0.595876	5.16512	2.66181	0.433033	6.57658	0.0433033	2.48689	3.00878	11.0035	12.9607	9.75871	10.0753	17.0712	2.55555	6.41974	9.08107	5.58686	6.63559	0.728878	3.36058	5.04174	13.575	9.86109	13.5337	7.99255	7.17278	11.4233	12.4735	9.06035	4.05788	14.5424	5.48371	2.94259	3.1385	10.5589	1.31268	0.0433033	3.32386	11.6299	9.46774	12.5811	8.98418	0.84004
SM(d18:1/18:4)	0.00842894	1.27135	2.22925	5.88994	2.81364	0.949858	2.97387	3.57851	7.3317	0.352351	7.69674	0.00842894	16.1762	0.00842894	19.6137	5.78016	6.51479	10.8536	10.7741	7.82648	0.00842894	0.00842894	2.2438	0.00842894	0.637762	9.90106	2.13312	13.1462	9.45832	10.2529	11.8869	3.2165	16.6872	14.168	5.48604	5.35169	11.4991	0.00842894	1.9821	8.97183	13.5108	7.78238	0.00842894	8.83535	4.066	12.7885	11.5546	3.84255	5.70875
SM(d18:1/20:1)	42.6713	43.4514	55.9309	68.472	63.6147	54.191	29.9405	38.492	44.933	29.6268	52.0113	25.5322	51.4669	34.7618	51.6719	27.4484	45.9007	48.8586	38.748	58.0685	47.7462	52.6416	49.6797	51.9964	61.5682	80.4289	35.8524	73.6449	39.1667	54.319	52.1502	34.1059	58.2777	39.9677	39.963	31.6726	78.5613	43.3343	28.1712	34.4194	47.3321	45.3653	20.4594	46.0193	30.8517	48.9204	40.6327	31.06	24.602
SM(d18:1/20:2)	124.433	129.315	158.305	179.223	169.174	135.757	96.5044	109.439	109.644	93.5237	136.811	57.5881	133.42	101.666	168.188	104.968	138.056	143.587	84.8618	145.075	131.662	144.895	142.761	157.819	145.254	214.903	94.3288	192.613	112.549	160.169	149.341	102.022	175.344	105.893	138.93	82.8555	101.151	120.699	82.2075	107.126	132.35	113.97	53.282	135.685	108.178	125.966	117.468	109.179	70.0846
SM(d18:1/20:4)	97.1279	56.6818	87.5423	82.7724	28.3302	21.4664	23.7239	43.1542	251.818	23.809	71.8927	3.67651	269.342	14.953	261.896	28.9455	45.3015	32.4499	56.4919	110.404	36.3816	32.8065	13.5276	14.1502	17.3383	162.059	32.4584	105.842	42.5429	115.437	235.069	37.9466	225.45	47.479	108.483	48.1496	51.7758	64.3877	48.0377	98.9629	66.554	194.837	27.4479	50.2589	35.5831	204.219	40.5716	21.0503	158.756
SM(d18:1/20:5)	27.352	30.7684	43.2196	7.14662	2.26729	0.215881	6.79877	7.82114	1.25142	5.49326	18.5026	0.0215881	3.57364	2.73885	11.6595	11.8692	14.8647	10.2203	19.5029	32.216	0.0215881	0.0215881	4.47159	3.16887	5.51099	15.8976	8.78368	14.2721	20.0216	31.6891	5.42183	10.5456	9.48482	25.9195	20.1044	14.4282	26.1396	7.81838	10.8776	13.0564	12.8008	0.318468	4.13248	13.6343	13.7234	3.2905	18.047	10.4967	0.0215881
SM(d18:1/22:0)	100.127	49.8154	44.5713	34.4472	80.3494	59.8638	73.1079	71.4769	50.4024	51.4894	124.176	16.3612	76.4112	75.1282	53.4779	178.527	132.558	24.0035	95.1548	93.5797	30.8919	42.9438	41.3948	69.6547	118.754	46.344	95.0696	47.0958	196.552	81.9311	44.8139	95.2281	60.2762	107.285	95.2201	120.37	90.5884	53.92	86.4282	65.0248	62.533	44.6362	39.1626	72.1776	72.0762	143.096	63.6765	152.213	104.964
SM(d18:1/22:2)	56.926	59.9191	93.0923	63.6033	61.3938	67.7828	38.2686	51.9839	27.4975	27.631	59.4207	26.2525	15.709	36.9244	46.8811	53.8127	64.5737	60.1091	50.1866	50.4257	62.7548	89.612	46.9611	58.7397	78.5125	70.8496	46.5298	61.638	47.5929	91.2798	34.4176	55.8621	27.2913	84.7892	63.2161	37.3714	86.8837	55.0396	38.2535	17.8075	63.9989	17.9686	21.2179	46.5181	41.5486	39.8962	63.72	62.8625	13.4524
SM(d18:1/22:3)	30.7549	10.5515	12.9297	12.52	28.0744	14.8662	11.2781	26.1436	22.0801	13.2954	60.2209	0.0648271	42.3838	21.4806	20.4063	69.9565	51.76	0.648271	31.366	45.8201	9.87872	11.8656	9.82068	19.7151	41.0023	24.1912	34.6696	22.0362	87.1392	39.8426	19.0194	34.0721	21.587	39.2716	41.1626	43.7498	25.5786	19.9811	39.2192	32.644	23.6004	28.62	12.2644	18.0761	30.0172	69.7259	20.8709	60.7231	78.1342
SM(d18:1/22:4)	14.0205	2.42414	9.26126	9.3319	1.97809	0.0550954	0.0550954	0.0550954	41.4068	0.0550954	7.05091	0.0550954	25.8351	0.0550954	24.4967	0.0550954	0.0550954	0.0550954	0.0550954	13.0373	0.0550954	0.0550954	0.0550954	0.0550954	0.0550954	10.452	0.0550954	4.29307	0.0550954	24.1989	29.9969	0.0550954	18.3735	4.92315	16.1076	0.0550954	5.19846	1.32111	1.53954	4.89813	1.85925	14.9431	0.0550954	0.0550954	0.0550954	34.9851	0.0550954	0.0550954	14.5655
SM(d18:1/22:6)	9.07324	9.57614	2.51849	8.56431	5.26966	0.00244896	0.00244896	2.12119	50.6374	1.72993	6.085	2.02056	60.0063	2.61744	18.9968	9.01038	5.33601	12.8789	21.4935	8.6405	2.15003	4.20615	6.80482	9.86289	0.00244896	0.00244896	3.00477	12.3739	3.10252	6.68669	28.7163	4.7915	27.452	29.8048	5.59845	16.4897	8.8224	5.49249	0.729347	4.81155	3.77187	90.8835	0.0244896	11.1611	0.00244896	44.5664	11.259	0.00244896	59.3315
TAG(48:0)	29.543	5.43216	7.64256	4.34965	4.19607	5.71966	18.1777	12.1787	10.7018	11.6639	4.45674	4.54271	8.70926	19.0871	4.28408	46.2893	4.7631	16.0516	4.26677	28.2627	27.5159	10.6261	8.82915	12.6253	6.28085	4.92805	5.53203	4.79531	5.65613	9.59208	11.9231	22.5026	7.56134	4.63271	10.5138	7.88306	32.499	5.93168	11.3058	8.80529	14.4172	0.403339	9.52778	5.71677	6.46992	5.26664	6.53913	11.1756	4.35646
TAG(48:1)	0.400378	0.400378	6.0312	6.20458	0.400378	0.400378	4.52453	7.87754	4.09676	5.22805	10.7757	4.36603	0.400378	7.74723	5.49229	4.24371	4.63859	6.62128	6.23169	4.07489	0.400378	5.22687	5.25266	4.17523	0.400378	5.23017	6.07043	0.400378	4.0955	0.400378	4.28359	0.400378	4.00378	5.07154	4.30469	4.66652	7.28266	4.07213	4.87816	4.20474	4.35963	5.6453	4.87032	4.08057	7.98412	4.19955	6.10355	4.3814	4.34926
TAG(48:2)	0.411516	0.411516	16.5673	0.411516	4.19749	6.43848	0.411516	5.77112	0.411516	7.91794	0.411516	0.411516	7.8877	4.33451	0.411516	0.411516	0.411516	0.411516	0.411516	5.17863	0.411516	0.411516	0.411516	0.411516	0.411516	5.57294	0.411516	0.411516	0.411516	0.411516	0.411516	0.411516	0.411516	0.411516	0.411516	0.411516	0.411516	0.411516	0.411516	0.411516	0.411516	0.411516	0.411516	0.411516	0.411516	4.11647	5.76008	0.411516	0.411516
TAG(50:0)	28.7899	0.462298	115.887	59.859	57.0041	42.7248	78.6048	46.4615	11.3303	13.6954	57.9005	0.462298	0.462298	95.9369	0.462298	14.589	10.9993	0.462298	0.462298	0.462298	84.7699	136.079	33.1478	19.4273	52.7172	0.462298	19.907	39.6909	24.8624	12.4478	0.462298	0.462298	10.4981	0.462298	9.32914	5.36401	0.462298	21.5886	8.46154	15.0537	96.558	21.7457	0.462298	18.6382	40.2252	10.4052	0.462298	0.462298	17.0212
TAG(50:1)	4.88198	4.07489	4.7998	7.94597	4.7088	9.88706	4.34627	0.402877	0.402877	5.23729	0.402877	7.19372	7.40835	4.10559	7.83687	0.402877	9.53446	7.61308	4.77744	6.06713	4.244	6.23762	6.30244	0.402877	6.07701	6.68713	8.15872	5.96555	6.13659	5.7575	8.20324	0.402877	7.81559	4.56216	0.402877	4.81275	12.5171	7.04569	11.135	8.19561	6.32414	6.8599	5.65296	5.57604	7.19524	4.44668	6.51297	5.66167	5.04765
TAG(50:2)	4.16362	5.14655	4.51248	0.399341	4.06395	4.29504	5.21077	4.52814	4.04809	4.54021	7.8843	5.1557	0.399341	6.3432	5.25504	4.80754	4.0004	3.99449	0.399341	4.16084	5.56827	5.05843	5.01882	0.399341	0.399341	0.399341	0.399341	0.399341	0.399341	6.57542	4.60018	5.60508	0.399341	6.59964	6.99369	0.399341	0.399341	0.399341	0.399341	0.399341	4.10311	0.399341	4.05565	5.29084	5.87048	4.32672	4.33108	0.399341	4.16215
TAG(52:2)	23.3826	4.63895	10.0219	4.99913	4.42319	0.403375	22.9571	4.34379	4.24147	4.27513	4.76428	4.9323	9.93498	11.1722	6.7648	16.6855	17.8554	4.03447	5.93883	9.51099	5.77545	13.1588	4.25911	4.3415	6.41883	7.77749	6.79663	0.403375	12.3004	12.2259	9.45904	23.3929	4.75636	10.8012	5.05691	5.3098	24.6363	5.45855	11.8819	7.48911	5.73779	8.19659	5.0767	7.07014	17.8845	8.3686	9.17649	34.3373	4.28006
TAG(52:3)	0.4193	17.8431	15.0527	5.72992	8.61692	13.8732	37.3252	34.6115	5.19429	6.50678	20.7483	5.38243	7.75004	6.58785	8.10997	0.4193	20.2346	17.6937	5.84958	5.50495	6.7819	21.6086	0.4193	4.55146	27.958	18.8877	7.34874	0.4193	12.4797	21.0738	5.64945	0.4193	7.80565	24.7583	16.7839	0.4193	7.41426	12.7878	24.0005	7.43657	15.9585	0.4193	9.71899	9.4863	4.70204	28.0111	35.2138	45.7519	6.05694
TAG(52:4)	4.23654	0.404667	12.6219	7.14817	5.10443	11.0205	22.3932	11.5538	7.98549	6.52737	15.0885	8.95761	7.28122	4.34864	4.84546	4.38643	4.51416	4.78925	10.5116	5.6131	12.1283	6.95173	0.404667	0.404667	9.46763	12.7491	6.10933	6.8949	8.90873	4.54862	10.1811	4.47841	6.93916	8.18689	5.84723	11.5772	11.2851	0.404667	6.23731	8.87713	4.2392	8.85686	6.61339	4.6626	4.56717	6.29213	4.85582	8.86557	13.5666
TAG(52:5)	0.40143	0.40143	5.3506	4.18498	0.40143	0.40143	6.13414	5.92418	4.81951	4.9444	6.89294	0.40143	7.98317	4.22176	5.04525	4.57573	0.40143	0.40143	0.40143	5.68868	0.40143	0.40143	0.40143	0.40143	4.19855	4.33208	0.40143	0.40143	4.49314	0.40143	4.53203	0.40143	5.33288	0.40143	4.86137	5.46559	0.40143	0.40143	0.40143	6.08941	0.40143	9.83563	0.40143	0.40143	4.48506	0.40143	0.40143	0.40143	0.40143
TAG(54:1)	0.405222	0.405222	0.405222	6.06904	0.405222	0.405222	12.8801	0.405222	15.2301	6.4506	0.405222	0.405222	0.405222	0.405222	0.405222	12.2778	9.65577	0.405222	6.75048	0.405222	0.405222	4.63165	0.405222	0.405222	0.405222	0.405222	0.405222	0.405222	0.405222	0.405222	0.405222	12.0879	5.0158	0.405222	0.405222	4.05222	0.405222	0.405222	5.08552	0.405222	0.405222	8.69245	4.08913	0.405222	5.05647	0.405222	8.30515	8.65308	13.4474
TAG(54:2)	34.0946	4.43177	5.22308	5.37	20.3671	4.65783	40.819	33.9179	7.43162	5.23208	40.5099	9.79892	5.0946	9.59115	15.7509	17.4082	21.3188	4.95877	17.8402	34.3018	4.65613	6.58091	5.22958	4.16607	35.0403	23.5763	38.6842	21.8962	12.5005	14.6664	8.87991	32.4516	18.9238	26.5576	17.4267	8.93403	17.0901	12.0766	17.5989	5.84641	6.80823	4.46667	19.9528	23.1212	9.09885	9.94553	16.8659	20.4364	9.51274
TAG(54:3)	57.5903	6.31297	5.89709	6.50557	7.57846	6.67189	37.0151	33.7535	8.66902	6.15508	42.7251	5.16979	55.3649	16.5931	18.1211	42.7533	31.7958	10.6342	39.3668	68.8577	5.07835	10.9722	16.9128	4.63173	28.8585	10.3373	43.9731	8.0526	29.1594	25.8351	8.1175	60.8849	10.3246	25.1825	50.9528	39.4552	39.3668	15.7086	53.0676	31.8886	8.08815	14.7026	11.2224	14.6403	12.6581	27.962	24.0596	52.4147	27.3421
TAG(54:4)	10.3777	7.73828	4.58197	14.8218	10.3916	5.08988	9.10174	0.40809	6.254	7.9827	9.39798	0.40809	20.9601	4.47157	0.40809	8.11859	9.96405	6.67385	0.40809	4.47885	14.5356	0.40809	0.40809	5.09921	5.90001	0.40809	14.7962	4.72172	11.3336	4.83656	11.9132	11.0237	7.15795	5.01879	11.3239	16.3267	4.0809	0.40809	0.40809	0.40809	8.56257	53.0268	10.8647	4.51174	0.40809	7.37864	8.27897	6.88605	0.40809
TAG(54:5)	0.398105	6.68566	0.398105	5.75002	4.10159	0.398105	4.34454	0.398105	4.24874	6.22599	5.06316	0.398105	7.9981	0.398105	6.83957	5.59814	0.398105	4.8226	0.398105	0.398105	4.37923	0.398105	4.42378	4.6463	4.34472	12.488	6.30438	9.88899	0.398105	12.0145	0.398105	4.98211	5.64983	4.68123	6.12684	0.398105	4.93279	5.50322	4.05967	4.32752	9.74161	7.95054	4.87705	4.30379	5.04461	6.52007	5.49979	4.85469	4.66358
[truncated: 53 more columns]
